# Supplementary material for: Role of the polypeptide N-acetylgalactosaminyltransferase 3 in ovarian cancer progression: possible implications in abnormal mucin O-glycosylation
Source: Oncotarget. 2014 Jan 27;5(2):544–60. doi: 10.18632/oncotarget.1652 (PMC3964228; doi:10.18632/oncotarget.1652)
Supplement: Supplementary file 2 [file oncotarget-05-544-s002.xlsx]

## Sheet: Sheet1
Role of the polypeptide N-acetylgalactosaminyltransferase 3 in ovarian cancer progression: possible implications in abnormal mucin O-glycosylation - Wang et al
Supplemental Table 1. Primers for qPCR and sqRT-PCR
Gene	Tm(°C)	Length(bp)	Forward	Reverse
A. qPCR primers
ESRRG	60	275	TTCTGCAGAGTGCTTGGATG	AAGCTTCTGAACGGCTTCAA
ZFHX4	60	207	TCAAGTTTGTGCAGCACCTC	CACGGGATCCTGTCTTCACT
AMIGO2	60	183	GGCAGGTGCAGGTAAAAGAG	GCCACAAAAGGTGTGTCAGA
HS6ST2	60	239	CTTCGGCCTCACTGAGTTTC	CCTCCTGATGCTCTTTCTGC
PTGER4	60	176	CACTGCCAGACCTCAGTGAA	ACCAGCCTCATCCACCAGTA
ANXA3	60	228	TCGAGCCTTGAAGGGTATTG	CATCGTGGACCTTTGGAGAT
FLRT3	60	245	GGAATGGATCGCTCTTCTCA	GCTTCGGTTACTACTGCTTTCA
MMP10	60	151	AATGAGTTCTGGGCCATCAG	ATTTGTCCGCTGCAAAGAAG
NR0B1	60	154	GACTCCAGTGGGGAACTCAG	ATGATGGGCCTGAAGAACAG
LAMB1	60	215	GGGGAGGCAGAATATATTGAAA	TGCAGCTTGCTATTTGCTTG
BMP2	60	215	CCTTTTACTGCCACGGAGAA	ACAACCCTCCACAACCATGT
MMP3	60	155	TCATTTTGGCCATCTCTTCC	GGGAAACCTAGGGTGTGGAT
POSTN	60	239	GATGGAGTGCCTGTGGAAAT	AACTTCCTCACGGGTGTGTC
PFTK1	60	254	TCCAAGGAGTTGCTGCTTTT	TGCCGACAGTCTGTTCTTTG
18S	60	119	AACCCGTTGAACCCCATT	CCATCCAATCGGTAGTAGCG
B. sqRT-PCR primers
GALNT3	60	266	CAATCAAGGAGGCAAACCAT	GCTCTCCATTTGCTGAAAGG
MUC-1	60	216	ATCTCATTGCCTTGGCTGTC	CCACTGCTGGGTTTGTGTAA
GUSB	60	187	ATACGTGGTTGGAGAGCTCATT	CTTGGCTACTGAGTGGGGATAC

## Sheet: shGALNT3 up 1.5 common 30
Normalized Data-30	Normalized Data-65	Normalized Data-30+65/2	Common	Genbank	Description	GO biological process	GO molecular function	GO cellular component	RefSeq	UniGene
2.519	1.663	2.091	NM_007193	NM_007193	Homo sapiens annexin A10 (ANXA10), mRNA [NM_007193]	GO:0050819(negative regulation of coagulation)	GO:0005509(calcium ion binding);GO:0005544(calcium-dependent phospholipid binding)		NM_007193	Hs.188401
1.815	2.367	2.091	NM_020532	NM_020532	Homo sapiens reticulon 4 (RTN4), transcript variant 1, mRNA [NM_020532]	GO:0019987(negative regulation of anti-apoptosis);GO:0030517(negative regulation of axon extension);GO:0042981(regulation of apoptosis)	GO:0005515(protein binding)	GO:0005635(nuclear membrane);GO:0005783(endoplasmic reticulum);GO:0016021(integral to membrane);GO:0030176(integral to endoplasmic reticulum membrane)	NM_020532	Hs.429581
4.313	2.729	3.521	NM_015009	NM_015009	Homo sapiens PDZ domain containing RING finger 3 (PDZRN3), mRNA [NM_015009]	GO:0016567(protein ubiquitination)	GO:0004842(ubiquitin-protein ligase activity);GO:0005515(protein binding);GO:0008270(zinc ion binding);GO:0046872(metal ion binding)	GO:0000151(ubiquitin ligase complex)	NM_015009	Hs.434900
2.351	3.42	2.8855	NM_033342	NM_033342	Homo sapiens tripartite motif-containing 7 (TRIM7), transcript variant 6, mRNA [NM_033342]	GO:0016567(protein ubiquitination)	GO:0004842(ubiquitin-protein ligase activity);GO:0008270(zinc ion binding);GO:0046872(metal ion binding)	GO:0000151(ubiquitin ligase complex)	NM_033342	Hs.487412
1.885	2.886	2.3855	NM_001448	NM_001448	Homo sapiens glypican 4 (GPC4), mRNA [NM_001448]	GO:0008283(cell proliferation);GO:0009653(morphogenesis)		GO:0005578(extracellular matrix (sensu Metazoa));GO:0005887(integral to plasma membrane);GO:0016020(membrane)	NM_001448	Hs.58367
1.954	4.223	3.0885	NM_024590	NM_024590	Homo sapiens arylsulfatase J (ARSJ), mRNA [NM_024590]	GO:0008152(metabolism)	GO:0008484(sulfuric ester hydrolase activity)		NM_024590	Hs.22895
2.228	6.184	4.206	NM_016205	NM_016205	Homo sapiens platelet derived growth factor C (PDGFC), mRNA [NM_016205]	GO:0007417(central nervous system development)	GO:0008083(growth factor activity)	GO:0005576(extracellular region);GO:0016020(membrane)	NM_016205	Hs.148162
1.938	2.079	2.0085	NM_013322	NM_013322	Homo sapiens sorting nexin 10 (SNX10), mRNA [NM_013322]	GO:0007242(intracellular signaling cascade);GO:0015031(protein transport)			NM_013322	Hs.520714
2.004	1.938	1.971	NM_013322	NM_013322	Homo sapiens sorting nexin 10 (SNX10), mRNA [NM_013322]	GO:0007242(intracellular signaling cascade);GO:0015031(protein transport)			NM_013322	Hs.520714
2.346	2.957	2.6515	NM_001822	NM_001822	Homo sapiens chimerin (chimaerin) 1 (CHN1), transcript variant 1, mRNA [NM_001822]	GO:0007242(intracellular signaling cascade)	GO:0005070(SH3/SH2 adaptor activity);GO:0005096(GTPase activator activity);GO:0019992(diacylglycerol binding);GO:0046872(metal ion binding)		NM_001822	Hs.380138
1.896	1.83	1.863	NM_015230	NM_015230	Homo sapiens centaurin, delta 1 (CENTD1), transcript variant 1, mRNA [NM_015230]	GO:0007165(signal transduction);GO:0043087(regulation of GTPase activity)	GO:0005096(GTPase activator activity)		NM_015230	Hs.479451
2.349	2.754	2.5515	NM_002413	NM_002413	Homo sapiens microsomal glutathione S-transferase 2 (MGST2), mRNA [NM_002413]	GO:0007165(signal transduction);GO:0007267(cell-cell signaling);GO:0019370(leukotriene biosynthesis);GO:0019735(antimicrobial humoral response (sensu Vertebrata))	GO:0004364(glutathione transferase activity);GO:0008047(enzyme activator activity);GO:0016740(transferase activity)	GO:0005624(membrane fraction);GO:0005783(endoplasmic reticulum);GO:0005792(microsome);GO:0016021(integral to membrane)	NM_002413	Hs.81874
6.682	4.622	5.652	NM_000909	NM_000909	Homo sapiens neuropeptide Y receptor Y1 (NPY1R), mRNA [NM_000909]	GO:0007165(signal transduction);GO:0007187(G-protein signaling, coupled to cyclic nucleotide second messenger);GO:0007193(G-protein signaling, adenylate cyclase inhibiting pathway);GO:0007218(neuropeptide signaling pathway);GO:0007631(feeding behavior)	GO:0001584(rhodopsin-like receptor activity);GO:0004872(receptor activity);GO:0004983(neuropeptide Y receptor activity)	GO:0005887(integral to plasma membrane);GO:0016021(integral to membrane)	NM_000909	Hs.519057
11.82	4.344	8.082	NM_033050	NM_033050	Homo sapiens succinate receptor 1 (SUCNR1), mRNA [NM_033050]	GO:0007165(signal transduction);GO:0007186(G-protein coupled receptor protein signaling pathway)	GO:0001584(rhodopsin-like receptor activity);GO:0004872(receptor activity);GO:0016526(G-protein coupled receptor activity, unknown ligand);GO:0045028(purinergic nucleotide receptor activity, G-protein coupled)	GO:0016021(integral to membrane)	NM_033050	Hs.279575
5.16	2.255	3.7075	NM_033050	NM_033050	Homo sapiens succinate receptor 1 (SUCNR1), mRNA [NM_033050]	GO:0007165(signal transduction);GO:0007186(G-protein coupled receptor protein signaling pathway)	GO:0001584(rhodopsin-like receptor activity);GO:0004872(receptor activity);GO:0016526(G-protein coupled receptor activity, unknown ligand);GO:0045028(purinergic nucleotide receptor activity, G-protein coupled)	GO:0016021(integral to membrane)	NM_033050	Hs.279575
3.009	3.479	3.244	NM_006218	NM_006218	Homo sapiens phosphoinositide-3-kinase, catalytic, alpha polypeptide (PIK3CA), mRNA [NM_006218]	GO:0007165(signal transduction)	GO:0004428(inositol or phosphatidylinositol kinase activity);GO:0005515(protein binding);GO:0016303(phosphatidylinositol 3-kinase activity);GO:0016740(transferase activity);GO:0046934(phosphatidylinositol-4,5-bisphosphate 3-kinase activity)	GO:0005942(phosphoinositide 3-kinase complex)	NM_006218	Hs.553498
2.301	2.827	2.564	NM_181501	NM_181501	Homo sapiens integrin, alpha 1 (ITGA1), mRNA [NM_181501]	GO:0007160(cell-matrix adhesion);GO:0007229(integrin-mediated signaling pathway)	GO:0000287(magnesium ion binding);GO:0004872(receptor activity);GO:0005509(calcium ion binding);GO:0005518(collagen binding)	GO:0008305(integrin complex);GO:0016021(integral to membrane)	NM_181501	Hs.519304
3.991	3.795	3.893	NM_014459	NM_014459	Homo sapiens protocadherin 17 (PCDH17), mRNA [NM_014459]	GO:0007156(homophilic cell adhesion)	GO:0005509(calcium ion binding)	GO:0016020(membrane)	NM_014459	Hs.106511
3.248	3.293	3.2705	NM_000899	NM_000899	Homo sapiens KIT ligand (KITLG), transcript variant b, mRNA [NM_000899]	GO:0007155(cell adhesion);GO:0007165(signal transduction);GO:0008283(cell proliferation);GO:0009887(organogenesis);GO:0030097(hemopoiesis)	GO:0005173(stem cell factor receptor binding);GO:0005515(protein binding);GO:0008083(growth factor activity)	GO:0005886(plasma membrane);GO:0016020(membrane);GO:0016021(integral to membrane)	NM_000899	Hs.1048
2.962	4.999	3.9805	U75330	U75330	Human neural cell adhesion protein (NCAM21) mRNA, complete cds. [U75330]	GO:0007155(cell adhesion);GO:0007158(neuron adhesion)	GO:0005515(protein binding)	GO:0005886(plasma membrane);GO:0016020(membrane);GO:0016021(integral to membrane)
14.04	19.06	16.55	NM_181847	NM_181847	Homo sapiens adhesion molecule with Ig-like domain 2 (AMIGO2), mRNA [NM_181847]	GO:0007155(cell adhesion);GO:0007156(homophilic cell adhesion);GO:0007157(heterophilic cell adhesion);GO:0043069(negative regulation of programmed cell death)	GO:0005515(protein binding)	GO:0005887(integral to plasma membrane)	NM_181847	Hs.121520
4.087	3.48	3.7835	NM_022843	NM_022843	Homo sapiens protocadherin 20 (PCDH20), mRNA [NM_022843]	GO:0007155(cell adhesion);GO:0007156(homophilic cell adhesion)	GO:0005509(calcium ion binding);GO:0005515(protein binding)	GO:0016020(membrane);GO:0016021(integral to membrane)	NM_022843	Hs.391781
1.804	3.557	2.6805	NM_032961	NM_032961	Homo sapiens protocadherin 10 (PCDH10), transcript variant 1, mRNA [NM_032961]	GO:0007155(cell adhesion);GO:0007156(homophilic cell adhesion)	GO:0005509(calcium ion binding);GO:0005515(protein binding)	GO:0016020(membrane);GO:0016021(integral to membrane)	NM_032961	Hs.192859
2.011	2.464	2.2375	NM_032456	NM_032456	Homo sapiens BH-protocadherin (brain-heart) (PCDH7), transcript variant b, mRNA [NM_032456]	GO:0007155(cell adhesion);GO:0007156(homophilic cell adhesion)	GO:0005509(calcium ion binding);GO:0005515(protein binding)	GO:0005886(plasma membrane);GO:0005887(integral to plasma membrane)	NM_032456	Hs.479439
1.953	2.237	2.095	NM_002589	NM_002589	Homo sapiens BH-protocadherin (brain-heart) (PCDH7), transcript variant a, mRNA [NM_002589]	GO:0007155(cell adhesion);GO:0007156(homophilic cell adhesion)	GO:0005509(calcium ion binding);GO:0005515(protein binding)	GO:0005886(plasma membrane);GO:0005887(integral to plasma membrane)	NM_002589	Hs.479439
3.643	7.765	5.704	NM_001884	NM_001884	Homo sapiens hyaluronan and proteoglycan link protein 1 (HAPLN1), mRNA [NM_001884]	GO:0007155(cell adhesion)	GO:0005540(hyaluronic acid binding)	GO:0005578(extracellular matrix (sensu Metazoa))	NM_001884	Hs.2799
1.577	1.906	1.7415	NM_006159	NM_006159	Homo sapiens NEL-like 2 (chicken) (NELL2), mRNA [NM_006159]	GO:0007155(cell adhesion)	GO:0005198(structural molecule activity);GO:0005509(calcium ion binding)	GO:0005576(extracellular region)	NM_006159	Hs.505326
5.336	6.42	5.878	NM_032119	NM_032119	Homo sapiens monogenic, audiogenic seizure susceptibility 1 homolog (mouse) (MASS1), mRNA [NM_032119]	GO:0007154(cell communication);GO:0007218(neuropeptide signaling pathway);GO:0007399(neurogenesis);GO:0016337(cell-cell adhesion)	GO:0004872(receptor activity);GO:0004930(G-protein coupled receptor activity);GO:0005509(calcium ion binding)	GO:0016020(membrane);GO:0016021(integral to membrane)	NM_032119	Hs.482811
1.886	1.847	1.8665	NM_003621	NM_003621	Homo sapiens PTPRF interacting protein, binding protein 2 (liprin beta 2) (PPFIBP2), mRNA [NM_003621]	GO:0007154(cell communication)	GO:0005554(molecular function unknown)	GO:0005622(intracellular)	NM_003621	Hs.16019
2.954	3.152	3.053	NM_002923	NM_002923	Homo sapiens regulator of G-protein signalling 2, 24kDa (RGS2), mRNA [NM_002923]	GO:0007049(cell cycle);GO:0007169(transmembrane receptor protein tyrosine kinase signaling pathway);GO:0008277(regulation of G-protein coupled receptor protein signaling pathway);GO:0009968(negative regulation of signal transduction)	GO:0004871(signal transducer activity);GO:0005096(GTPase activator activity);GO:0005516(calmodulin binding)		NM_002923	Hs.78944
2.402	2.126	2.264	NM_183049	NM_183049	Homo sapiens thymosin-like 3 (TMSL3), mRNA [NM_183049]	GO:0007010(cytoskeleton organization and biogenesis)	GO:0003779(actin binding)	GO:0005737(cytoplasm)	NM_183049	Hs.555895
2.235	2.047	2.141	NM_183049	NM_183049	Homo sapiens thymosin-like 3 (TMSL3), mRNA [NM_183049]	GO:0007010(cytoskeleton organization and biogenesis)	GO:0003779(actin binding)	GO:0005737(cytoplasm)	NM_183049	Hs.555895
4.183	4.046	4.1145	NM_002113	NM_002113	Homo sapiens complement factor H-related 1 (CFHL1), mRNA [NM_002113]	GO:0006956(complement activation)		GO:0005615(extracellular space)	NM_002113	Hs.154224
4.612	3.964	4.288	NM_000186	NM_000186	Homo sapiens complement factor H (CFH), transcript variant 1, mRNA [NM_000186]	GO:0006955(immune response);GO:0006957(complement activation, alternative pathway)		GO:0005615(extracellular space)	NM_000186	Hs.363396
4.581	3.826	4.2035	NM_001014975	NM_001014975	Homo sapiens complement factor H (CFH), transcript variant 2, mRNA [NM_001014975]	GO:0006955(immune response);GO:0006957(complement activation, alternative pathway)		GO:0005615(extracellular space)	NM_001014975	Hs.363396
1.935	1.878	1.9065	NM_001295	NM_001295	Homo sapiens chemokine (C-C motif) receptor 1 (CCR1), mRNA [NM_001295]	GO:0006935(chemotaxis);GO:0006954(inflammatory response);GO:0007155(cell adhesion);GO:0007187(G-protein signaling, coupled to cyclic nucleotide second messenger);GO:0007204(elevation of cytoplasmic calcium ion concentration);GO:0007267(cell-cell signaling);GO:0019221(cytokine and chemokine mediated signaling pathway)	GO:0001584(rhodopsin-like receptor activity);GO:0004872(receptor activity);GO:0005515(protein binding);GO:0016493(C-C chemokine receptor activity)	GO:0005886(plasma membrane);GO:0005887(integral to plasma membrane)	NM_001295	Hs.301921
1.882	1.881	1.8815	NM_000090	NM_000090	Homo sapiens collagen, type III, alpha 1 (Ehlers-Danlos syndrome type IV, autosomal dominant) (COL3A1), mRNA [NM_000090]	GO:0006817(phosphate transport);GO:0008015(circulation);GO:0009887(organogenesis)	GO:0005201(extracellular matrix structural constituent)	GO:0005581(collagen);GO:0005586(collagen type III);GO:0005737(cytoplasm)	NM_000090	Hs.443625
1.757	1.684	1.7205	NM_000090	NM_000090	Homo sapiens collagen, type III, alpha 1 (Ehlers-Danlos syndrome type IV, autosomal dominant) (COL3A1), mRNA [NM_000090]	GO:0006817(phosphate transport);GO:0008015(circulation);GO:0009887(organogenesis)	GO:0005201(extracellular matrix structural constituent)	GO:0005581(collagen);GO:0005586(collagen type III);GO:0005737(cytoplasm)	NM_000090	Hs.443625
1.652	1.986	1.819	NM_002251	NM_002251	Homo sapiens potassium voltage-gated channel, delayed-rectifier, subfamily S, member 1 (KCNS1), mRNA [NM_002251]	GO:0006812(cation transport);GO:0006813(potassium ion transport)	GO:0005251(delayed rectifier potassium channel activity);GO:0005515(protein binding);GO:0015459(potassium channel regulator activity);GO:0030955(potassium ion binding)	GO:0005886(plasma membrane);GO:0008076(voltage-gated potassium channel complex);GO:0016021(integral to membrane)	NM_002251	Hs.117780
1.985	2.161	2.073	NM_173653	NM_173653	Homo sapiens solute carrier family 9 (sodium/hydrogen exchanger), isoform 9 (SLC9A9), mRNA [NM_173653]	GO:0006811(ion transport);GO:0006814(sodium ion transport);GO:0006885(regulation of pH)	GO:0015297(antiporter activity);GO:0015299(solute:hydrogen antiporter activity);GO:0015385(sodium:hydrogen antiporter activity);GO:0031402(sodium ion binding)	GO:0016021(integral to membrane)	NM_173653	Hs.302257
5.025	7.915	6.47	NM_004731	NM_004731	Homo sapiens solute carrier family 16 (monocarboxylic acid transporters), member 7 (SLC16A7), mRNA [NM_004731]	GO:0006810(transport);GO:0006848(pyruvate transport);GO:0015711(organic anion transport)	GO:0005215(transporter activity);GO:0005477(pyruvate carrier activity);GO:0015293(symporter activity);GO:0015355(monocarboxylate porter activity)	GO:0005624(membrane fraction);GO:0005887(integral to plasma membrane);GO:0016021(integral to membrane)	NM_004731	Hs.439643
2.231	2.256	2.2435	NM_004731	NM_004731	Homo sapiens solute carrier family 16 (monocarboxylic acid transporters), member 7 (SLC16A7), mRNA [NM_004731]	GO:0006810(transport);GO:0006848(pyruvate transport);GO:0015711(organic anion transport)	GO:0005215(transporter activity);GO:0005477(pyruvate carrier activity);GO:0015293(symporter activity);GO:0015355(monocarboxylate porter activity)	GO:0005624(membrane fraction);GO:0005887(integral to plasma membrane);GO:0016021(integral to membrane)	NM_004731	Hs.439643
2.471	2.21	2.3405	NM_014585	NM_014585	Homo sapiens solute carrier family 40 (iron-regulated transporter), member 1 (SLC40A1), mRNA [NM_014585]	GO:0006810(transport);GO:0006826(iron ion transport);GO:0006879(iron ion homeostasis);GO:0009653(morphogenesis)	GO:0005381(iron ion transporter activity);GO:0005506(iron ion binding)	GO:0005737(cytoplasm);GO:0005887(integral to plasma membrane)	NM_014585	Hs.529285
1.922	2.3	2.111	BC040210	BC040210	Homo sapiens aldo-keto reductase family 1, member C1 (dihydrodiol dehydrogenase 1; 20-alpha (3-alpha)-hydroxysteroid dehydrogenase), mRNA (cDNA clone MGC:42600 IMAGE:4825338), complete cds. [BC040210]	GO:0006805(xenobiotic metabolism)	GO:0004033(aldo-keto reductase activity);GO:0005488(binding);GO:0005489(electron transporter activity);GO:0015125(bile acid transporter activity);GO:0016491(oxidoreductase activity);GO:0047006(20-alpha-hydroxysteroid dehydrogenase activity);GO:0047115(trans-1,2-dihydrobenzene-1,2-diol dehydrogenase activity)	GO:0005737(cytoplasm)		Hs.460260
2.108	3.521	2.8145	NM_024420	NM_024420	Homo sapiens phospholipase A2, group IVA (cytosolic, calcium-dependent) (PLA2G4A), mRNA [NM_024420]	GO:0006663(platelet activating factor biosynthesis);GO:0006690(icosanoid metabolism);GO:0009395(phospholipid catabolism);GO:0016042(lipid catabolism)	GO:0004622(lysophospholipase activity);GO:0004623(phospholipase A2 activity);GO:0005509(calcium ion binding);GO:0016787(hydrolase activity)	GO:0005829(cytosol);GO:0016021(integral to membrane)	NM_024420	Hs.497200
3.379	4.302	3.8405	NM_144497	NM_144497	Homo sapiens A kinase (PRKA) anchor protein (gravin) 12 (AKAP12), transcript variant 2, mRNA [NM_144497]	GO:0006605(protein targeting);GO:0007165(signal transduction);GO:0007186(G-protein coupled receptor protein signaling pathway)	GO:0005515(protein binding);GO:0051018(protein kinase A binding)	GO:0005737(cytoplasm)	NM_144497	Hs.371240
2.419	2.394	2.4065	NM_144497	NM_144497	Homo sapiens A kinase (PRKA) anchor protein (gravin) 12 (AKAP12), transcript variant 2, mRNA [NM_144497]	GO:0006605(protein targeting);GO:0007165(signal transduction);GO:0007186(G-protein coupled receptor protein signaling pathway)	GO:0005515(protein binding);GO:0051018(protein kinase A binding)	GO:0005737(cytoplasm)	NM_144497	Hs.371240
3.061	16.93	9.9955	NM_194463	NM_194463	Homo sapiens ring finger protein 128 (RNF128), transcript variant 1, mRNA [NM_194463]	GO:0006508(proteolysis and peptidolysis);GO:0016567(protein ubiquitination)	GO:0004842(ubiquitin-protein ligase activity);GO:0008233(peptidase activity);GO:0008270(zinc ion binding);GO:0046872(metal ion binding)	GO:0000151(ubiquitin ligase complex)	NM_194463	Hs.496542
1.973	1.69	1.8315	NM_006988	NM_006988	Homo sapiens a disintegrin-like and metalloprotease (reprolysin type) with thrombospondin type 1 motif, 1 (ADAMTS1), mRNA [NM_006988]	GO:0006508(proteolysis and peptidolysis);GO:0007229(integrin-mediated signaling pathway);GO:0008285(negative regulation of cell proliferation)	GO:0004222(metalloendopeptidase activity);GO:0005178(integrin binding);GO:0008201(heparin binding);GO:0008270(zinc ion binding);GO:0046872(metal ion binding)	GO:0005578(extracellular matrix (sensu Metazoa))	NM_006988	Hs.534115
1.939	1.694	1.8165	NM_006988	NM_006988	Homo sapiens a disintegrin-like and metalloprotease (reprolysin type) with thrombospondin type 1 motif, 1 (ADAMTS1), mRNA [NM_006988]	GO:0006508(proteolysis and peptidolysis);GO:0007229(integrin-mediated signaling pathway);GO:0008285(negative regulation of cell proliferation)	GO:0004222(metalloendopeptidase activity);GO:0005178(integrin binding);GO:0008201(heparin binding);GO:0008270(zinc ion binding);GO:0046872(metal ion binding)	GO:0005578(extracellular matrix (sensu Metazoa))	NM_006988	Hs.534115
2.952	4.533	3.7425	NM_015508	NM_015508	Homo sapiens TCDD-inducible poly(ADP-ribose) polymerase (TIPARP), mRNA [NM_015508]	GO:0006471(protein amino acid ADP-ribosylation)	GO:0003676(nucleic acid binding);GO:0003950(NAD+ ADP-ribosyltransferase activity)	GO:0005634(nucleus)	NM_015508	Hs.12813
1.92	2.337	2.1285	NM_014226	NM_014226	Homo sapiens renal tumor antigen (RAGE), mRNA [NM_014226]	GO:0006468(protein amino acid phosphorylation);GO:0007165(signal transduction)	GO:0000166(nucleotide binding);GO:0004674(protein serine/threonine kinase activity);GO:0005524(ATP binding);GO:0016740(transferase activity)	GO:0005737(cytoplasm)	NM_014226	Hs.104119
1.896	1.993	1.9445	NM_006258	NM_006258	Homo sapiens protein kinase, cGMP-dependent, type I (PRKG1), mRNA [NM_006258]	GO:0006468(protein amino acid phosphorylation);GO:0006940(regulation of smooth muscle contraction);GO:0007165(signal transduction);GO:0030036(actin cytoskeleton organization and biogenesis)	GO:0000166(nucleotide binding);GO:0004674(protein serine/threonine kinase activity);GO:0004692(cGMP-dependent protein kinase activity);GO:0004713(protein-tyrosine kinase activity);GO:0005524(ATP binding);GO:0008603(cAMP-dependent protein kinase regulator activity);GO:0016740(transferase activity);GO:0030553(3',5'-cGMP binding)	GO:0005952(cAMP-dependent protein kinase complex)	NM_006258	Hs.2689
2.539	2.158	2.3485	THC2242927		Q5TD55 (Q5TD55) OTTHUMP00000031270 (Fragment), complete [THC2242927]	GO:0006461(protein complex assembly);GO:0006955(immune response);GO:0007010(cytoskeleton organization and biogenesis);GO:0007275(development);GO:0007286(spermatid development);GO:0008064(regulation of actin polymerization and/or depolymerization);GO:0030036(actin cytoskeleton organization and biogenesis);GO:0042989(sequestering of actin monomers)	GO:0003779(actin binding);GO:0003790(actin modulating activity)	GO:0005856(cytoskeleton)
3.108	3.287	3.1975	NM_021800	NM_021800	Homo sapiens DnaJ (Hsp40) homolog, subfamily C, member 12 (DNAJC12), transcript variant 1, mRNA [NM_021800]	GO:0006457(protein folding)	GO:0031072(heat shock protein binding);GO:0051082(unfolded protein binding)		NM_021800	Hs.260720
1.78	2.099	1.9395	NM_015569	NM_015569	Homo sapiens dynamin 3 (DNM3), mRNA [NM_015569]	GO:0006412(protein biosynthesis);GO:0006897(endocytosis)	GO:0000166(nucleotide binding);GO:0003735(structural constituent of ribosome);GO:0003774(motor activity);GO:0003924(GTPase activity);GO:0005525(GTP binding);GO:0016787(hydrolase activity)	GO:0005622(intracellular);GO:0005840(ribosome);GO:0005874(microtubule)	NM_015569	Hs.494751
1.921	2.596	2.2585	NM_004527	NM_004527	Homo sapiens mesenchyme homeo box 1 (MEOX1), transcript variant 1, mRNA [NM_004527]	GO:0006355(regulation of transcription, DNA-dependent);GO:0007275(development)	GO:0003700(transcription factor activity)	GO:0005634(nucleus)	NM_004527	Hs.438
18.49	25.45	21.97	NM_024721	NM_024721	Homo sapiens zinc finger homeodomain 4 (ZFHX4), mRNA [NM_024721]	GO:0006355(regulation of transcription, DNA-dependent)	GO:0003700(transcription factor activity);GO:0008270(zinc ion binding)	GO:0005634(nucleus)	NM_024721	Hs.458973
12.08	31.93	22.005	NM_206594	NM_206594	Homo sapiens estrogen-related receptor gamma (ESRRG), transcript variant 2, mRNA [NM_206594]	GO:0006350(transcription);GO:0007275(development);GO:0045893(positive regulation of transcription, DNA-dependent)	GO:0003700(transcription factor activity);GO:0003707(steroid hormone receptor activity);GO:0005496(steroid binding);GO:0005516(calmodulin binding);GO:0016563(transcriptional activator activity);GO:0046872(metal ion binding);GO:0050682(AF-2 domain binding)	GO:0005634(nucleus)	NM_206594	Hs.444225
3.451	5.514	4.4825	NM_053281	NM_053281	Homo sapiens dachshund homolog 2 (Drosophila) (DACH2), mRNA [NM_053281]	GO:0006350(transcription);GO:0006355(regulation of transcription, DNA-dependent);GO:0007275(development)	GO:0003677(DNA binding)	GO:0005634(nucleus)	NM_053281	Hs.86603
3.142	2.665	2.9035	NM_183422	NM_183422	Homo sapiens TSC22 domain family, member 1 (TSC22D1), transcript variant 1, mRNA [NM_183422]	GO:0006350(transcription);GO:0006355(regulation of transcription, DNA-dependent);GO:0006366(transcription from RNA polymerase II promoter)	GO:0003700(transcription factor activity)	GO:0005634(nucleus)	NM_183422	Hs.507916
2.623	3.718	3.1705	ENST00000279873		Homo sapiens AT rich interactive domain 5B (MRF1-like), mRNA (cDNA clone IMAGE:30345306), partial cds. [BC066345]	GO:0006350(transcription);GO:0006355(regulation of transcription, DNA-dependent)	GO:0003677(DNA binding)	GO:0005622(intracellular);GO:0005634(nucleus)	XM_084482	Hs.535297
2.004	3.051	2.5275	NM_030763	NM_030763	Homo sapiens nucleosomal binding protein 1 (NSBP1), mRNA [NM_030763]	GO:0006350(transcription);GO:0006355(regulation of transcription, DNA-dependent)	GO:0003677(DNA binding);GO:0003682(chromatin binding);GO:0016563(transcriptional activator activity)	GO:0000785(chromatin);GO:0005634(nucleus)	NM_030763	Hs.282204
1.562	2.237	1.8995	NM_030763	NM_030763	Homo sapiens nucleosomal binding protein 1 (NSBP1), mRNA [NM_030763]	GO:0006350(transcription);GO:0006355(regulation of transcription, DNA-dependent)	GO:0003677(DNA binding);GO:0003682(chromatin binding);GO:0016563(transcriptional activator activity)	GO:0000785(chromatin);GO:0005634(nucleus)	NM_030763	Hs.282204
1.926	1.937	1.9315	BC064027	BC064027	Homo sapiens dihydropyrimidine dehydrogenase, mRNA (cDNA clone IMAGE:6173084), complete cds. [BC064027]	GO:0006118(electron transport);GO:0006207('de novo' pyrimidine base biosynthesis);GO:0006212(uracil catabolism);GO:0006214(thymidine catabolism)	GO:0004152(dihydroorotate dehydrogenase activity);GO:0004158(dihydroorotate oxidase activity);GO:0005489(electron transporter activity);GO:0005506(iron ion binding);GO:0015036(disulfide oxidoreductase activity);GO:0016491(oxidoreductase activity);GO:0017113(dihydropyrimidine dehydrogenase (NADP+) activity);GO:0046872(metal ion binding)	GO:0005737(cytoplasm);GO:0016020(membrane)		Hs.335034
1.717	2.255	1.986	NM_021036	NM_021036	Homo sapiens SMA5 (SMA5), mRNA [NM_021036]	GO:0005975(carbohydrate metabolism)	GO:0004553(hydrolase activity, hydrolyzing O-glycosyl compounds)	GO:0008372(cellular component unknown)	NM_021036	Hs.553981
5.452	2.24	3.846	NM_014505	NM_014505	Homo sapiens potassium large conductance calcium-activated channel, subfamily M, beta member 4 (KCNMB4), mRNA [NM_014505]	GO:0001508(regulation of action potential);GO:0005513(calcium ion sensing);GO:0006811(ion transport);GO:0006813(potassium ion transport);GO:0007268(synaptic transmission);GO:0019228(generation of action potential);GO:0019229(regulation of vasoconstriction);GO:0046928(regulation of neurotransmitter secretion)	GO:0005216(ion channel activity);GO:0005515(protein binding);GO:0015269(calcium-activated potassium channel activity)	GO:0008076(voltage-gated potassium channel complex);GO:0016020(membrane)	NM_014505	Hs.525529
2.805	2.617	2.711	NM_001719	NM_001719	Homo sapiens bone morphogenetic protein 7 (osteogenic protein 1) (BMP7), mRNA [NM_001719]	GO:0001503(ossification);GO:0030154(cell differentiation);GO:0040007(growth);GO:0051216(cartilage development)	GO:0005125(cytokine activity);GO:0008083(growth factor activity)	GO:0005615(extracellular space)	NM_001719	Hs.473163
2.021	3.79	2.9055	NM_012464	NM_012464	Homo sapiens tolloid-like 1 (TLL1), mRNA [NM_012464]	GO:0001501(skeletal development);GO:0006508(proteolysis and peptidolysis);GO:0007275(development)	GO:0005509(calcium ion binding);GO:0008237(metallopeptidase activity);GO:0008533(astacin activity)		NM_012464	Hs.106513
1.663	1.843	1.753	NM_006729	NM_006729	Homo sapiens diaphanous homolog 2 (Drosophila) (DIAPH2), transcript variant 156, mRNA [NM_006729]	GO:0000910(cytokinesis);GO:0016043(cell organization and biogenesis);GO:0030036(actin cytoskeleton organization and biogenesis);GO:0030154(cell differentiation);GO:0048477(oogenesis)	GO:0003779(actin binding);GO:0005102(receptor binding);GO:0017048(Rho GTPase binding)	GO:0016020(membrane)	NM_006729	Hs.226483
1.642	1.873	1.7575	NM_016281	NM_016281	Homo sapiens TAO kinase 3 (TAOK3), mRNA [NM_016281]	GO:0000165(MAPKKK cascade);GO:0046329(negative regulation of JNK cascade);GO:0046330(positive regulation of JNK cascade);GO:0046777(autophosphorylation)	GO:0004674(protein serine/threonine kinase activity);GO:0005524(ATP binding);GO:0016740(transferase activity)		NM_016281	Hs.506997
1.998	2.024	2.011	NM_005504	NM_005504	Homo sapiens branched chain aminotransferase 1, cytosolic (BCAT1), mRNA [NM_005504]	GO:0000082(G1/S transition of mitotic cell cycle);GO:0008152(metabolism);GO:0008283(cell proliferation);GO:0009081(branched chain family amino acid metabolism);GO:0009082(branched chain family amino acid biosynthesis)	GO:0003824(catalytic activity);GO:0004084(branched-chain-amino-acid transaminase activity);GO:0016740(transferase activity)	GO:0005829(cytosol)	NM_005504	Hs.438993
4.105	2.238	3.1715	NM_001946	NM_001946	Homo sapiens dual specificity phosphatase 6 (DUSP6), transcript variant 1, mRNA [NM_001946]	GO:0000074(regulation of progression through cell cycle);GO:0000188(inactivation of MAPK activity);GO:0006470(protein amino acid dephosphorylation)	GO:0004722(protein serine/threonine phosphatase activity);GO:0004725(protein tyrosine phosphatase activity);GO:0016787(hydrolase activity);GO:0017017(MAP kinase phosphatase activity)	GO:0005625(soluble fraction);GO:0005737(cytoplasm)	NM_001946	Hs.298654
8.467	25.78	17.1235	NM_152423	NM_152423	Homo sapiens melanoma associated antigen (mutated) 1-like 1 (MUM1L1), mRNA [NM_152423]				NM_152423	Hs.10653
13.61	18.16	15.885	NM_147175	NM_147175	Homo sapiens heparan sulfate 6-O-sulfotransferase 2 (HS6ST2), transcript variant S, mRNA [NM_147175]		GO:0016740(transferase activity)		NM_147175	Hs.385956
3.366	9.545	6.4555	THC2431122		Q16278 (Q16278) Voltage-dependent sodium channel alpha subunit protein (Fragment), partial (18%) [THC2431122]
4.541	7.465	6.003	AV727525	AV727525	AV727525 HTC Homo sapiens cDNA clone HTCBOG11 5', mRNA sequence [AV727525]					Hs.355774
2.882	9.03	5.956	CR622110	CR622110	full-length cDNA clone CS0DC025YP03 of Neuroblastoma Cot 25-normalized of Homo sapiens (human). [CR622110]					Hs.370423
4.994	6.47	5.732	NM_145175	NM_145175	Homo sapiens family with sequence similarity 84, member A (FAM84A), mRNA [NM_145175]				NM_145175	Hs.260855
3.052	7.44	5.246	AK022430	AK022430	Homo sapiens cDNA FLJ12368 fis, clone MAMMA1002417. [AK022430]					Hs.458973
4.247	4.528	4.3875	AK123741	AK123741	Homo sapiens cDNA FLJ41747 fis, clone HSYRA2006873. [AK123741]				XM_378358	Hs.197076
4.555	3.85	4.2025	NM_021023	NM_021023	Homo sapiens complement factor H-related 3 (CFHL3), mRNA [NM_021023]			GO:0005615(extracellular space)	NM_021023	Hs.2637
3.154	4.757	3.9555	AK001134	AK001134	Homo sapiens cDNA FLJ10272 fis, clone HEMBB1001117. [AK001134]					Hs.106511
3.294	3.897	3.5955	NM_020801	NM_020801	Homo sapiens arrestin domain containing 3 (ARRDC3), mRNA [NM_020801]				NM_020801	Hs.24684
3.919	2.73	3.3245	NM_173552	NM_173552	Homo sapiens hypothetical protein MGC33365 (MGC33365), mRNA [NM_173552]				NM_173552	Hs.288954
1.81	4.388	3.099	NM_201591	NM_201591	Homo sapiens glycoprotein M6A (GPM6A), transcript variant 2, mRNA [NM_201591]			GO:0005887(integral to plasma membrane);GO:0009986(cell surface)	NM_201591	Hs.75819
2.678	3.396	3.037	NM_015567	NM_015567	Homo sapiens SLIT and NTRK-like family, member 5 (SLITRK5), mRNA [NM_015567]			GO:0016021(integral to membrane)	NM_015567	Hs.58009
1.962	4.007	2.9845	NM_017752	NM_017752	Homo sapiens FLJ20298 protein (FLJ20298), transcript variant 1, mRNA [NM_017752]		GO:0005509(calcium ion binding)		NM_017752	Hs.351798
1.937	3.935	2.936	BC039411	BC039411	Homo sapiens, clone IMAGE:5301690, mRNA. [BC039411]					Hs.253690
3.647	2.16	2.9035	NM_058172	NM_058172	Homo sapiens anthrax toxin receptor 2 (ANTXR2), mRNA [NM_058172]		GO:0004872(receptor activity);GO:0046872(metal ion binding)	GO:0005783(endoplasmic reticulum);GO:0016021(integral to membrane)	NM_058172	Hs.162963
2.831	2.951	2.891	NM_152748	NM_152748	Homo sapiens KIAA1324-like (KIAA1324L), mRNA [NM_152748]				NM_152748	Hs.208093
2.713	3.065	2.889	NM_016613	NM_016613	Homo sapiens hypothetical protein DKFZp434L142 (DKFZp434L142), mRNA [NM_016613]				NM_016613	Hs.323583
2.391	3.053	2.722	NM_153026	NM_153026	Homo sapiens prickle-like 1 (Drosophila) (PRICKLE1), mRNA [NM_153026]		GO:0008270(zinc ion binding);GO:0046872(metal ion binding)	GO:0005634(nucleus);GO:0016020(membrane)	NM_153026	Hs.524348
2.279	3.01	2.6445	NM_020801	NM_020801	Homo sapiens arrestin domain containing 3 (ARRDC3), mRNA [NM_020801]				NM_020801	Hs.24684
2.109	3.161	2.635	BC031469	BC031469	Homo sapiens hypothetical LOC554207, mRNA (cDNA clone MGC:21504 IMAGE:3882600), complete cds. [BC031469]					Hs.375105
2.047	3.176	2.6115	NM_152284	NM_152284	Homo sapiens chromatin modifying protein 4C (CHMP4C), mRNA [NM_152284]		GO:0005554(molecular function unknown)		NM_152284	Hs.183861
2.293	2.728	2.5105	NM_152349	NM_152349	Homo sapiens hypothetical protein MGC45562 (MGC45562), mRNA [NM_152349]		GO:0005198(structural molecule activity)	GO:0005882(intermediate filament)	NM_152349	Hs.6920
2.142	2.752	2.447	BC037827	BC037827	Homo sapiens cDNA clone IMAGE:4811567, partial cds. [BC037827]					Hs.536927
2.062	2.459	2.2605	NM_052910	NM_052910	Homo sapiens SLIT and NTRK-like family, member 1 (SLITRK1), mRNA [NM_052910]			GO:0016021(integral to membrane)	NM_052910	Hs.415478
2.352	2.16	2.256	NM_031305	NM_031305	Homo sapiens Rho GTPase activating protein 24 (ARHGAP24), mRNA [NM_031305]		GO:0005096(GTPase activator activity)		NM_031305	Hs.444229
2.082	2.379	2.2305	NM_152588	NM_152588	Homo sapiens hypothetical protein DKFZp762A217 (DKFZp762A217), mRNA [NM_152588]		GO:0005488(binding)		NM_152588	Hs.444240
2.348	2.081	2.2145	THC2314039		NAH9_HUMAN (Q8IVB4) Sodium/hydrogen exchanger 9 (Na(+)/H(+) exchanger 9) (NHE-9), partial (9%) [THC2314039]
2.134	2.245	2.1895	AL575347	AL575347	AL575347 Homo sapiens PLACENTA COT 25-NORMALIZED Homo sapiens cDNA clone CS0DI061YJ10 3-PRIME, mRNA sequence [AL575347]					Hs.555040
2.002	2.136	2.069	NM_032603	NM_032603	Homo sapiens lysyl oxidase-like 3 (LOXL3), mRNA [NM_032603]		GO:0004720(protein-lysine 6-oxidase activity);GO:0005044(scavenger receptor activity);GO:0005507(copper ion binding);GO:0016491(oxidoreductase activity);GO:0046872(metal ion binding)	GO:0005576(extracellular region);GO:0016020(membrane)	NM_032603	Hs.469045
2.006	1.91	1.958	THC2312236		BC064838 makorin, ring finger protein, 1 {Homo sapiens;} , partial (61%) [THC2312236]					Hs.447831
2.099	1.813	1.956	BC017721	BC017721	Homo sapiens, clone IMAGE:4429392, mRNA, partial cds. [BC017721]					Hs.507580
2.023	1.812	1.9175	AK056245	AK056245	Homo sapiens cDNA FLJ31683 fis, clone NT2RI2005353. [AK056245]					Hs.371609
1.954	1.799	1.8765	NM_194250	NM_194250	Homo sapiens chromosome 2 open reading frame 10 (C2orf10), mRNA [NM_194250]		GO:0003676(nucleic acid binding);GO:0008270(zinc ion binding)	GO:0005634(nucleus)	NM_194250	Hs.159528
1.941	1.759	1.85	NM_006818	NM_006818	Homo sapiens myeloid/lymphoid or mixed-lineage leukemia (trithorax homolog, Drosophila); translocated to, 11 (MLLT11), mRNA [NM_006818]		GO:0005554(molecular function unknown)	GO:0008372(cellular component unknown)	NM_006818	Hs.75823
1.661	1.91	1.7855	NM_198493	NM_198493	Homo sapiens ankyrin repeat domain 45 (ANKRD45), mRNA [NM_198493]		GO:0005524(ATP binding)		NM_198493	Hs.130054
1.606	1.786	1.696	BC033829	BC033829	Homo sapiens cDNA clone IMAGE:3856003, partial cds. [BC033829]					Hs.371240
1.595	1.79	1.6925	NM_032603	NM_032603	Homo sapiens lysyl oxidase-like 3 (LOXL3), mRNA [NM_032603]		GO:0004720(protein-lysine 6-oxidase activity);GO:0005044(scavenger receptor activity);GO:0005507(copper ion binding);GO:0016491(oxidoreductase activity);GO:0046872(metal ion binding)	GO:0005576(extracellular region);GO:0016020(membrane)	NM_032603	Hs.469045

## Sheet: Biological process
Supplemental Table 2. Genes, differentially expressed in A2780s cells (≥ 1.5 fold) following GALNT3 knockdown
A. Upregulated genes
Fold change	Genbank	Name	Description
22.005	NM_206594	ESRRG	Homo sapiens estrogen-related receptor gamma (ESRRG), transcript variant 2, mRNA [NM_206594]
21.97	NM_024721	ZFHX4	Homo sapiens zinc finger homeodomain 4 (ZFHX4), mRNA [NM_024721]
17.1235	NM_152423	MUM1L1	Homo sapiens melanoma associated antigen (mutated) 1-like 1 (MUM1L1), mRNA [NM_152423]
16.55	NM_181847	AMIGO2	Homo sapiens adhesion molecule with Ig-like domain 2 (AMIGO2), mRNA [NM_181847]
15.885	NM_147175	HS6ST2	Homo sapiens heparan sulfate 6-O-sulfotransferase 2 (HS6ST2), transcript variant S, mRNA [NM_147175]
9.9955	NM_194463	RNF128	Homo sapiens ring finger protein 128 (RNF128), transcript variant 1, mRNA [NM_194463]
8.082	NM_033050	SUCNR1	Homo sapiens succinate receptor 1 (SUCNR1), mRNA [NM_033050]
6.47	NM_004731	SLC16A7	Homo sapiens solute carrier family 16 (monocarboxylic acid transporters), member 7 (SLC16A7), mRNA [NM_004731]
6.003	AV727525		AV727525 HTC Homo sapiens cDNA clone HTCBOG11 5', mRNA sequence [AV727525]
5.956	CR622110	CR622110	full-length cDNA clone CS0DC025YP03 of Neuroblastoma Cot 25-normalized of Homo sapiens (human). [CR622110]
5.878	NM_032119	MASS1	Homo sapiens monogenic, audiogenic seizure susceptibility 1 homolog (mouse) (MASS1), mRNA [NM_032119]
5.732	NM_145175	FAM84A	Homo sapiens family with sequence similarity 84, member A (FAM84A), mRNA [NM_145175]
5.704	NM_001884	HAPLN1	Homo sapiens hyaluronan and proteoglycan link protein 1 (HAPLN1), mRNA [NM_001884]
5.652	NM_000909	NPY1R	Homo sapiens neuropeptide Y receptor Y1 (NPY1R), mRNA [NM_000909]
5.246	AK022430		Homo sapiens cDNA FLJ12368 fis, clone MAMMA1002417. [AK022430]
4.4825	NM_053281	DACH2	Homo sapiens dachshund homolog 2 (Drosophila) (DACH2), mRNA [NM_053281]
4.3875	AK123741		Homo sapiens cDNA FLJ41747 fis, clone HSYRA2006873. [AK123741]
4.288	NM_000186	CFH	Homo sapiens complement factor H (CFH), transcript variant 1, mRNA [NM_000186]
4.206	NM_016205	PDGFC	Homo sapiens platelet derived growth factor C (PDGFC), mRNA [NM_016205]
4.2035	NM_001014975	CFH	Homo sapiens complement factor H (CFH), transcript variant 2, mRNA [NM_001014975]
4.2025	NM_021023	CFHL3	Homo sapiens complement factor H-related 3 (CFHL3), mRNA [NM_021023]
4.1145	NM_002113	CFHL1	Homo sapiens complement factor H-related 1 (CFHL1), mRNA [NM_002113]
3.9805	U75330	NCAM21	Human neural cell adhesion protein (NCAM21) mRNA, complete cds. [U75330]
3.9555	AK001134		Homo sapiens cDNA FLJ10272 fis, clone HEMBB1001117. [AK001134]
3.893	NM_014459	PCDH17	Homo sapiens protocadherin 17 (PCDH17), mRNA [NM_014459]
3.846	NM_014505	KCNMB4	Homo sapiens potassium large conductance calcium-activated channel, subfamily M, beta member 4 (KCNMB4), mRNA [NM_014505]
3.8405	NM_144497	AKAP12	Homo sapiens A kinase (PRKA) anchor protein (gravin) 12 (AKAP12), transcript variant 2, mRNA [NM_144497]
3.7835	NM_022843	PCDH20	Homo sapiens protocadherin 20 (PCDH20), mRNA [NM_022843]
3.7425	NM_015508	TIPARP	Homo sapiens TCDD-inducible poly(ADP-ribose) polymerase (TIPARP), mRNA [NM_015508]
3.7075	NM_033050	SUCNR1	Homo sapiens succinate receptor 1 (SUCNR1), mRNA [NM_033050]
3.5955	NM_020801	ARRDC3	Homo sapiens arrestin domain containing 3 (ARRDC3), mRNA [NM_020801]
3.521	NM_015009	PDZRN3	Homo sapiens PDZ domain containing RING finger 3 (PDZRN3), mRNA [NM_015009]
3.3245	NM_173552	MGC33365	Homo sapiens hypothetical protein MGC33365 (MGC33365), mRNA [NM_173552]
3.2705	NM_000899	KITLG	Homo sapiens KIT ligand (KITLG), transcript variant b, mRNA [NM_000899]
3.244	NM_006218	PIK3CA	Homo sapiens phosphoinositide-3-kinase, catalytic, alpha polypeptide (PIK3CA), mRNA [NM_006218]
3.1975	NM_021800	DNAJC12	Homo sapiens DnaJ (Hsp40) homolog, subfamily C, member 12 (DNAJC12), transcript variant 1, mRNA [NM_021800]
3.1715	NM_001946	DUSP6	Homo sapiens dual specificity phosphatase 6 (DUSP6), transcript variant 1, mRNA [NM_001946]
3.099	NM_201591	GPM6A	Homo sapiens glycoprotein M6A (GPM6A), transcript variant 2, mRNA [NM_201591]
3.0885	NM_024590	ARSJ	Homo sapiens arylsulfatase J (ARSJ), mRNA [NM_024590]
3.053	NM_002923	RGS2	Homo sapiens regulator of G-protein signalling 2, 24kDa (RGS2), mRNA [NM_002923]
3.037	NM_015567	SLITRK5	Homo sapiens SLIT and NTRK-like family, member 5 (SLITRK5), mRNA [NM_015567]
2.9845	NM_017752	FLJ20298	Homo sapiens FLJ20298 protein (FLJ20298), transcript variant 1, mRNA [NM_017752]
2.936	BC039411		Homo sapiens, clone IMAGE:5301690, mRNA. [BC039411]
2.9055	NM_012464	TLL1	Homo sapiens tolloid-like 1 (TLL1), mRNA [NM_012464]
2.9035	NM_058172	ANTXR2	Homo sapiens anthrax toxin receptor 2 (ANTXR2), mRNA [NM_058172]
2.9035	NM_183422	TSC22D1	Homo sapiens TSC22 domain family, member 1 (TSC22D1), transcript variant 1, mRNA [NM_183422]
2.891	NM_152748	KIAA1324L	Homo sapiens KIAA1324-like (KIAA1324L), mRNA [NM_152748]
2.889	NM_016613	DKFZp434L142	Homo sapiens hypothetical protein DKFZp434L142 (DKFZp434L142), mRNA [NM_016613]
2.8855	NM_033342	TRIM7	Homo sapiens tripartite motif-containing 7 (TRIM7), transcript variant 6, mRNA [NM_033342]
2.8145	NM_024420	PLA2G4A	Homo sapiens phospholipase A2, group IVA (cytosolic, calcium-dependent) (PLA2G4A), mRNA [NM_024420]
2.722	NM_153026	PRICKLE1	Homo sapiens prickle-like 1 (Drosophila) (PRICKLE1), mRNA [NM_153026]
2.711	NM_001719	BMP7	Homo sapiens bone morphogenetic protein 7 (osteogenic protein 1) (BMP7), mRNA [NM_001719]
2.6805	NM_032961	PCDH10	Homo sapiens protocadherin 10 (PCDH10), transcript variant 1, mRNA [NM_032961]
2.6515	NM_001822	CHN1	Homo sapiens chimerin (chimaerin) 1 (CHN1), transcript variant 1, mRNA [NM_001822]
2.6445	NM_020801	ARRDC3	Homo sapiens arrestin domain containing 3 (ARRDC3), mRNA [NM_020801]
2.635	BC031469		Homo sapiens hypothetical LOC554207, mRNA (cDNA clone MGC:21504 IMAGE:3882600), complete cds. [BC031469]
2.6115	NM_152284	CHMP4C	Homo sapiens chromatin modifying protein 4C (CHMP4C), mRNA [NM_152284]
2.564	NM_181501	ITGA1	Homo sapiens integrin, alpha 1 (ITGA1), mRNA [NM_181501]
2.5515	NM_002413	MGST2	Homo sapiens microsomal glutathione S-transferase 2 (MGST2), mRNA [NM_002413]
2.5275	NM_030763	NSBP1	Homo sapiens nucleosomal binding protein 1 (NSBP1), mRNA [NM_030763]
2.5105	NM_152349	MGC45562	Homo sapiens hypothetical protein MGC45562 (MGC45562), mRNA [NM_152349]
2.447	BC037827		Homo sapiens cDNA clone IMAGE:4811567, partial cds. [BC037827]
2.3855	NM_001448	GPC4	Homo sapiens glypican 4 (GPC4), mRNA [NM_001448]
2.3405	NM_014585	SLC40A1	Homo sapiens solute carrier family 40 (iron-regulated transporter), member 1 (SLC40A1), mRNA [NM_014585]
2.264	NM_183049	TMSL3	Homo sapiens thymosin-like 3 (TMSL3), mRNA [NM_183049]
2.2605	NM_052910	SLITRK1	Homo sapiens SLIT and NTRK-like family, member 1 (SLITRK1), mRNA [NM_052910]
2.2585	NM_004527	MEOX1	Homo sapiens mesenchyme homeo box 1 (MEOX1), transcript variant 1, mRNA [NM_004527]
2.256	NM_031305	ARHGAP24	Homo sapiens Rho GTPase activating protein 24 (ARHGAP24), mRNA [NM_031305]
2.2375	NM_032456	PCDH7	Homo sapiens BH-protocadherin (brain-heart) (PCDH7), transcript variant b, mRNA [NM_032456]
2.2305	NM_152588	DKFZp762A217	Homo sapiens hypothetical protein DKFZp762A217 (DKFZp762A217), mRNA [NM_152588]
2.1895	AL575347		AL575347 Homo sapiens PLACENTA COT 25-NORMALIZED Homo sapiens cDNA clone CS0DI061YJ10 3-PRIME, mRNA sequence [AL575347]
2.1285	NM_014226	RAGE	Homo sapiens renal tumor antigen (RAGE), mRNA [NM_014226]
2.111	BC040210		Homo sapiens aldo-keto reductase family 1, member C1 (dihydrodiol dehydrogenase 1; 20-alpha (3-alpha)-hydroxysteroid dehydrogenase), mRNA (cDNA clone MGC:42600 IMAGE:4825338), complete cds. [BC040210]
2.091	NM_020532	RTN4	Homo sapiens reticulon 4 (RTN4), transcript variant 1, mRNA [NM_020532]
2.091	NM_007193	ANXA10	Homo sapiens annexin A10 (ANXA10), mRNA [NM_007193]
2.073	NM_173653	SLC9A9	Homo sapiens solute carrier family 9 (sodium/hydrogen exchanger), isoform 9 (SLC9A9), mRNA [NM_173653]
2.069	NM_032603	LOXL3	Homo sapiens lysyl oxidase-like 3 (LOXL3), mRNA [NM_032603]
2.011	NM_005504	BCAT1	Homo sapiens branched chain aminotransferase 1, cytosolic (BCAT1), mRNA [NM_005504]
2.0085	NM_013322	SNX10	Homo sapiens sorting nexin 10 (SNX10), mRNA [NM_013322]
1.986	NM_021036	SMA5	Homo sapiens SMA5 (SMA5), mRNA [NM_021036]
1.956	BC017721		Homo sapiens, clone IMAGE:4429392, mRNA, partial cds. [BC017721]
1.9445	NM_006258	PRKG1	Homo sapiens protein kinase, cGMP-dependent, type I (PRKG1), mRNA [NM_006258]
1.9395	NM_015569	DNM3	Homo sapiens dynamin 3 (DNM3), mRNA [NM_015569]
1.9315	BC064027		Homo sapiens dihydropyrimidine dehydrogenase, mRNA (cDNA clone IMAGE:6173084), complete cds. [BC064027]
1.9175	AK056245		Homo sapiens cDNA FLJ31683 fis, clone NT2RI2005353. [AK056245]
1.9065	NM_001295	CCR1	Homo sapiens chemokine (C-C motif) receptor 1 (CCR1), mRNA [NM_001295]
1.8815	NM_000090	COL3A1	Homo sapiens collagen, type III, alpha 1 (Ehlers-Danlos syndrome type IV, autosomal dominant) (COL3A1), mRNA [NM_000090]
1.8765	NM_194250	C2orf10	Homo sapiens chromosome 2 open reading frame 10 (C2orf10), mRNA [NM_194250]
1.863	NM_015230	CENTD1	Homo sapiens centaurin, delta 1 (CENTD1), transcript variant 1, mRNA [NM_015230]
1.85	NM_006818	MLLT11	Homo sapiens myeloid/lymphoid or mixed-lineage leukemia (trithorax homolog, Drosophila); translocated to, 11 (MLLT11), mRNA [NM_006818]
1.8315	NM_006988	ADAMTS1	Homo sapiens a disintegrin-like and metalloprotease (reprolysin type) with thrombospondin type 1 motif, 1 (ADAMTS1), mRNA [NM_006988]
1.819	NM_002251	KCNS1	Homo sapiens potassium voltage-gated channel, delayed-rectifier, subfamily S, member 1 (KCNS1), mRNA [NM_002251]
1.7855	NM_198493	ANKRD45	Homo sapiens ankyrin repeat domain 45 (ANKRD45), mRNA [NM_198493]
1.7575	NM_016281	TAOK3	Homo sapiens TAO kinase 3 (TAOK3), mRNA [NM_016281]
1.753	NM_006729	DIAPH2	Homo sapiens diaphanous homolog 2 (Drosophila) (DIAPH2), transcript variant 156, mRNA [NM_006729]
1.7415	NM_006159	NELL2	Homo sapiens NEL-like 2 (chicken) (NELL2), mRNA [NM_006159]
1.696	BC033829		Homo sapiens cDNA clone IMAGE:3856003, partial cds. [BC033829]
1.6925	NM_032603	LOXL3	Homo sapiens lysyl oxidase-like 3 (LOXL3), mRNA [NM_032603]
B. Downregulated genes
Fold change	Genbank	Name	Description
-31.89	NM_018476	BEX1	Homo sapiens brain expressed, X-linked 1 (BEX1), mRNA [NM_018476]
-30.1196	NM_002402	MEST	Homo sapiens mesoderm specific transcript homolog (mouse) (MEST), transcript variant 1, mRNA [NM_002402]
-26.4212	NM_000958	PTGER4	Homo sapiens prostaglandin E receptor 4 (subtype EP4) (PTGER4), mRNA [NM_000958]
-26.0248	NM_000044	AR	Homo sapiens androgen receptor (dihydrotestosterone receptor; testicular feminization; spinal and bulbar muscular atrophy; Kennedy disease) (AR), transcript variant 1, mRNA [NM_000044]
-24.6229	NM_052941	GBP4	Homo sapiens guanylate binding protein 4 (GBP4), mRNA [NM_052941]
-22.4357	NM_003106	SOX2	Homo sapiens SRY (sex determining region Y)-box 2 (SOX2), mRNA [NM_003106]
-21.732	NM_024717	MCTP1	Homo sapiens multiple C2-domains with two transmembrane regions 1 (MCTP1), transcript variant L, mRNA [NM_024717]
-20.8313	NM_002065	GLUL	Homo sapiens glutamate-ammonia ligase (glutamine synthase) (GLUL), mRNA [NM_002065]
-18.9062	NM_002345	LUM	Homo sapiens lumican (LUM), mRNA [NM_002345]
-18.1478	NM_005139	ANXA3	Homo sapiens annexin A3 (ANXA3), mRNA [NM_005139]
-17.6144	NM_014782	ARMCX2	Homo sapiens armadillo repeat containing, X-linked 2 (ARMCX2), mRNA [NM_014782]
-16.0353	NM_198391	FLRT3	Homo sapiens fibronectin leucine rich transmembrane protein 3 (FLRT3), transcript variant 2, mRNA [NM_198391]
-15.9344	NM_130390	TRIM34	Homo sapiens tripartite motif-containing 34 (TRIM34), transcript variant 3, mRNA [NM_130390]
-15.8169	NM_004538	NAP1L3	Homo sapiens nucleosome assembly protein 1-like 3 (NAP1L3), mRNA [NM_004538]
-15.4097	NM_138800	TRIM43	Homo sapiens tripartite motif-containing 43 (TRIM43), mRNA [NM_138800]
-14.6549	NM_002425	MMP10	Homo sapiens matrix metalloproteinase 10 (stromelysin 2) (MMP10), mRNA [NM_002425]
-14.5353	NM_001017978	LOC203413	Homo sapiens hypothetical LOC203413 (LOC203413), mRNA [NM_001017978]
-14.416	BC041898	SOX2	Homo sapiens SOX2 overlapping transcript (non-coding RNA), mRNA (cDNA clone IMAGE:5298799), partial cds. [BC041898]
-14.1337	NM_015535	DNAPTP6	Homo sapiens DNA polymerase-transactivated protein 6 (DNAPTP6), mRNA [NM_015535]
-13.9109	NM_004181	UCHL1	Homo sapiens ubiquitin carboxyl-terminal esterase L1 (ubiquitin thiolesterase) (UCHL1), mRNA [NM_004181]
-13.8363	NM_144980	C6orf118	Homo sapiens chromosome 6 open reading frame 118 (C6orf118), mRNA [NM_144980]
-13.6026	NM_032681	TRIM51	Homo sapiens tripartite motif-containing 51 (TRIM51), mRNA [NM_032681]
-13.0947	NM_022073	EGLN3	Homo sapiens egl nine homolog 3 (C. elegans) (EGLN3), mRNA [NM_022073]
-12.8727		Q9PKB6	NQRB_CHLMU (Q9PKB6) Probable Na(+)-translocating NADH-quinone reductase subunit B (Na(+)-translocating NQR subunit B) (Na(+)-NQR subunit B) (NQR complex subunit B) (NQR-1 subunit B) , partial (4%) [THC2338091]
-12.4178	NM_001704	BAI3	Homo sapiens brain-specific angiogenesis inhibitor 3 (BAI3), mRNA [NM_001704]
-12.3988	NM_016300	ARPP-21	Homo sapiens cyclic AMP-regulated phosphoprotein, 21 kD (ARPP-21), transcript variant 1, mRNA [NM_016300]
-12.3785	NM_030806	C1orf21	Homo sapiens chromosome 1 open reading frame 21 (C1orf21), mRNA [NM_030806]
-12.3171	NM_000475	NR0B1	Homo sapiens nuclear receptor subfamily 0, group B, member 1 (NR0B1), mRNA [NM_000475]
-12.2409	NM_030568	C6orf148	Homo sapiens chromosome 6 open reading frame 148 (C6orf148), mRNA [NM_030568]
-12.2183	NM_002522	NPTX1	Homo sapiens neuronal pentraxin I (NPTX1), mRNA [NM_002522]
-11.8481	NM_015696	GPX7	Homo sapiens glutathione peroxidase 7 (GPX7), mRNA [NM_015696]
-11.8358	NM_001920	DCN	Homo sapiens decorin (DCN), transcript variant A1, mRNA [NM_001920]
-11.7483	NM_002291	LAMB1	Homo sapiens laminin, beta 1 (LAMB1), mRNA [NM_002291]
-11.1949	NM_018404		Homo sapiens centaurin, alpha 2 (CENTA2), mRNA [NM_018404]
-11.0196	NM_001200	BMP2	Homo sapiens bone morphogenetic protein 2 (BMP2), mRNA [NM_001200]
-11.0078	NM_016607	ARMCX3	Homo sapiens armadillo repeat containing, X-linked 3 (ARMCX3), transcript variant 1, mRNA [NM_016607]
-10.6641	NM_005620	S100A11	Homo sapiens S100 calcium binding protein A11 (calgizzarin) (S100A11), mRNA [NM_005620]
-10.6552	NM_018340	FLJ11151	Homo sapiens hypothetical protein FLJ11151 (FLJ11151), mRNA [NM_018340]
-10.5581	NM_001001671	MAP3K15	Homo sapiens mitogen-activated protein kinase kinase kinase 15 (MAP3K15), mRNA [NM_001001671]
-8.53676	NM_144614	MBD3L2	Homo sapiens methyl-CpG binding domain protein 3-like 2 (MBD3L2), mRNA [NM_144614]
-8.49659	NM_024674	LIN28	Homo sapiens lin-28 homolog (C. elegans) (LIN28), mRNA [NM_024674]
-8.44981	NM_002422	MMP3	Homo sapiens matrix metalloproteinase 3 (stromelysin 1, progelatinase) (MMP3), mRNA [NM_002422]
-8.35182	NM_006475	POSTN	Homo sapiens periostin, osteoblast specific factor (POSTN), mRNA [NM_006475]
-8.32882	NM_024769	ASAM	Homo sapiens adipocyte-specific adhesion molecule (ASAM), mRNA [NM_024769]
-8.29088		KIAA1162	Homo sapiens mRNA for KIAA1162 protein, partial cds. [AB032988]
-8.28729	NM_002164	INDO	Homo sapiens indoleamine-pyrrole 2,3 dioxygenase (INDO), mRNA [NM_002164]
-8.03099	NM_012395	PFTK1	Homo sapiens PFTAIRE protein kinase 1 (PFTK1), mRNA [NM_012395]
-7.74287	NM_174911	FAM84B	Homo sapiens family with sequence similarity 84, member B (FAM84B), mRNA [NM_174911]
-7.66979	NM_018404		Homo sapiens centaurin, alpha 2 (CENTA2), mRNA [NM_018404]
-7.46263	NM_021156	DJ971N18.2	Homo sapiens hypothetical protein DJ971N18.2 (DJ971N18.2), mRNA [NM_021156]
-7.45614	NM_020403	PCDH9	Homo sapiens protocadherin 9 (PCDH9), transcript variant 2, mRNA [NM_020403]
-7.45342	NM_173698	RP1-32F7.2	Homo sapiens hypothetical protein FLJ37659 (RP1-32F7.2), mRNA [NM_173698]
-7.30994	NM_032812	PLXDC2	Homo sapiens plexin domain containing 2 (PLXDC2), mRNA [NM_032812]
-7.25511	BC065192		Homo sapiens chromosome 2 open reading frame 12, mRNA (cDNA clone IMAGE:5205269), partial cds. [BC065192]
-7.07472	NM_005531	IFI16	Homo sapiens interferon, gamma-inducible protein 16 (IFI16), mRNA [NM_005531]
-7.02627	NM_001007538	TMEM46	Homo sapiens transmembrane protein 46 (TMEM46), mRNA [NM_001007538]
-6.87046	NM_002053	GBP1	Homo sapiens guanylate binding protein 1, interferon-inducible, 67kDa (GBP1), mRNA [NM_002053]
-6.84902	XM_495891	LOC440059	PREDICTED: Homo sapiens similar to tripartite motif-containing 43 (LOC440059), mRNA [XM_495891]
-6.68827	NM_014575	SCHIP1	Homo sapiens schwannomin interacting protein 1 (SCHIP1), mRNA [NM_014575]
-6.66252	AJ277914	LHX9	Homo sapiens partial LHX9 gene for LIM-homeobox 9, 3'UTR. [AJ277914]
-6.23552	NM_016132	MYEF2	Homo sapiens myelin expression factor 2 (MYEF2), mRNA [NM_016132]
-6.1621	NM_000224	KRT18	Homo sapiens keratin 18 (KRT18), transcript variant 1, mRNA [NM_000224]
-5.75932	NM_173624	FLJ40504	Homo sapiens hypothetical protein FLJ40504 (FLJ40504), mRNA [NM_173624]
-5.73289	NM_183376	ARRDC4	Homo sapiens arrestin domain containing 4 (ARRDC4), mRNA [NM_183376]
-5.68347	AL833294	DKFZp451G189	Homo sapiens mRNA; cDNA DKFZp451G189 (from clone DKFZp451G189). [AL833294]
-5.6335	NM_016607	ARMCX3	Homo sapiens armadillo repeat containing, X-linked 3 (ARMCX3), transcript variant 1, mRNA [NM_016607]
-5.62592	NM_001901	CTGF	Homo sapiens connective tissue growth factor (CTGF), mRNA [NM_001901]
-5.62416	NM_006569	CGREF1	Homo sapiens cell growth regulator with EF-hand domain 1 (CGREF1), mRNA [NM_006569]
-5.59356	NM_002800	PSMB9	Homo sapiens proteasome (prosome, macropain) subunit, beta type, 9 (large multifunctional protease 2) (PSMB9), transcript variant 1, mRNA [NM_002800]
-5.57549	NM_001003818	TRIM6	Homo sapiens tripartite motif-containing 6 (TRIM6), transcript variant 1, mRNA [NM_001003818]
-5.3976	NM_003113	SP100	Homo sapiens nuclear antigen Sp100 (SP100), mRNA [NM_003113]
-5.29932	NM_001343	DAB2	Homo sapiens disabled homolog 2, mitogen-responsive phosphoprotein (Drosophila) (DAB2), mRNA [NM_001343]
-5.24364	NM_203487	PCDH9	Homo sapiens protocadherin 9 (PCDH9), transcript variant 1, mRNA [NM_203487]
-5.23765	BC066952		Homo sapiens neurofilament, light polypeptide 68kDa, mRNA (cDNA clone MGC:87388 IMAGE:5264373), complete cds. [BC066952]
-5.22876	NM_002738	PRKCB1	Homo sapiens protein kinase C, beta 1 (PRKCB1), transcript variant 2, mRNA [NM_002738]
-5.20146	NM_001584	C11orf8	Homo sapiens chromosome 11 open reading frame 8 (C11orf8), mRNA [NM_001584]
-5.19529	NM_080625	C20orf160	Homo sapiens chromosome 20 open reading frame 160 (C20orf160), mRNA [NM_080625]
-5.16714	NM_001259	CDK6	Homo sapiens cyclin-dependent kinase 6 (CDK6), mRNA [NM_001259]
-5.08933	AK002179		Homo sapiens cDNA FLJ11317 fis, clone PLACE1010261, moderately similar to SEGREGATION DISTORTER PROTEIN. [AK002179]
-5.07621	NM_024677	FLJ14001	Homo sapiens hypothetical protein FLJ14001 (FLJ14001), mRNA [NM_024677]
-5.01758	AK021874	FLJ11812	Homo sapiens cDNA FLJ11812 fis, clone HEMBA1006364. [AK021874]
-5.01458	NM_002448	MSX1	Homo sapiens msh homeo box homolog 1 (Drosophila) (MSX1), mRNA [NM_002448]
-4.98175	NM_024106	ZNF426	Homo sapiens zinc finger protein 426 (ZNF426), mRNA [NM_024106]
-4.96161	NM_001003818	TRIM6	Homo sapiens tripartite motif-containing 6 (TRIM6), transcript variant 1, mRNA [NM_001003818]
-4.94779	BC047864	MGC:57495	Homo sapiens apolipoprotein L, 6, mRNA (cDNA clone MGC:57495 IMAGE:5498605), complete cds. [BC047864]
-4.93066		CK 18	PREDICTED: Homo sapiens similar to Keratin, type I cytoskeletal 18 (Cytokeratin 18) (K18) (CK 18) (LOC391819), mRNA [XM_498013]
-4.91403	NM_031442	TMEM47	Homo sapiens transmembrane protein 47 (TMEM47), mRNA [NM_031442]
-4.84705	AK001019		Homo sapiens cDNA FLJ10157 fis, clone HEMBA1003461. [AK001019]
-4.79339	NM_007361	NID2	Homo sapiens nidogen 2 (osteonidogen) (NID2), mRNA [NM_007361]
-4.66203	CR613436		full-length cDNA clone CS0DF024YN04 of Fetal brain of Homo sapiens (human). [CR613436]
-4.50963	NM_004976	KCNC1	Homo sapiens potassium voltage-gated channel, Shaw-related subfamily, member 1 (KCNC1), mRNA [NM_004976]
-4.48005	NM_015192	PLCB1	Homo sapiens phospholipase C, beta 1 (phosphoinositide-specific) (PLCB1), transcript variant 1, mRNA [NM_015192]
-4.44306	NM_003105	SORL1	Homo sapiens sortilin-related receptor, L(DLR class) A repeats-containing (SORL1), mRNA [NM_003105]
-4.44028	NM_002421	MMP1	Homo sapiens matrix metalloproteinase 1 (interstitial collagenase) (MMP1), mRNA [NM_002421]
-4.4294	AB040942	KIAA1509	Homo sapiens mRNA for KIAA1509 protein, partial cds. [AB040942]
-4.38565	NM_021005	NR2F2	Homo sapiens nuclear receptor subfamily 2, group F, member 2 (NR2F2), mRNA [NM_021005]
-4.38228		KIAA0960	Homo sapiens mRNA for KIAA0960 protein, partial cds. [AB023177]
-4.34448	NM_001202	BMP4	Homo sapiens bone morphogenetic protein 4 (BMP4), transcript variant 1, mRNA [NM_001202]
-4.26557	NM_001007236	ERVK6	Homo sapiens endogenous retroviral sequence K, 6 (ERVK6), mRNA [NM_001007236]
-4.25957	NM_182909	DOC1	Homo sapiens downregulated in ovarian cancer 1 (DOC1), transcript variant 1, mRNA [NM_182909]
-4.21665	NM_000170	GLDC	Homo sapiens glycine dehydrogenase (decarboxylating; glycine decarboxylase, glycine cleavage system protein P) (GLDC), mRNA [NM_000170]
-4.21469	NM_001008540	CXCR4	Homo sapiens chemokine (C-X-C motif) receptor 4 (CXCR4), transcript variant 1, mRNA [NM_001008540]
-4.14123	NM_014767	SPOCK2	Homo sapiens sparc/osteonectin, cwcv and kazal-like domains proteoglycan (testican) 2 (SPOCK2), mRNA [NM_014767]
-4.11775	NM_173698	RP1-32F7.2	Homo sapiens hypothetical protein FLJ37659 (RP1-32F7.2), mRNA [NM_173698]
-4.11028	NM_003033	ST3GAL1	Homo sapiens ST3 beta-galactoside alpha-2,3-sialyltransferase 1 (ST3GAL1), transcript variant 1, mRNA [NM_003033]
-4.1095	NM_012307	EPB41L3	Homo sapiens erythrocyte membrane protein band 4.1-like 3 (EPB41L3), mRNA [NM_012307]
-4.05962	NM_016179	TRPC4	Homo sapiens transient receptor potential cation channel, subfamily C, member 4 (TRPC4), mRNA [NM_016179]
-4.05865	NM_152829	TES	Homo sapiens testis derived transcript (3 LIM domains) (TES), transcript variant 2, mRNA [NM_152829]
-4.05424		AnfA	Q6AQD5 (Q6AQD5) Related to nitrogen fixation protein (AnfA), partial (4%) [THC2399372]
-4.04298	NM_005181	CA3	Homo sapiens carbonic anhydrase III, muscle specific (CA3), mRNA [NM_005181]
-3.89984	NM_000096	CP	Homo sapiens ceruloplasmin (ferroxidase) (CP), mRNA [NM_000096]
-3.86084	NM_016836	RBMS1	Homo sapiens RNA binding motif, single stranded interacting protein 1 (RBMS1), transcript variant 1, mRNA [NM_016836]
-3.85713	BC030523		Homo sapiens hypothetical protein LOC339524, mRNA (cDNA clone IMAGE:5207563), partial cds. [BC030523]
-3.85241	NM_000560	CD53	Homo sapiens CD53 antigen (CD53), mRNA [NM_000560]
-3.83616	NM_014836	RHOBTB1	Homo sapiens Rho-related BTB domain containing 1 (RHOBTB1), transcript variant 1, mRNA [NM_014836]
-3.79549	S71126	troponin T	troponin T {exons 14-15} [human, familial hypertrophic cardiomyopathy, family AU, lymphocytes, mRNA Partial Mutant, 84 nt]. [S71126]
-3.78987	NM_153183	NUDT10	Homo sapiens nudix (nucleoside diphosphate linked moiety X)-type motif 10 (NUDT10), mRNA [NM_153183]
-3.70452	NM_003916	AP1S2	Homo sapiens adaptor-related protein complex 1, sigma 2 subunit (AP1S2), mRNA [NM_003916]
-3.66061	NM_152677	ZSCAN4	Homo sapiens zinc finger and SCAN domain containing 4 (ZSCAN4), mRNA [NM_152677]
-3.62916	BC033117		Homo sapiens, clone IMAGE:3357292, mRNA, partial cds. [BC033117]
-3.62484	CR619603		full-length cDNA clone CS0DF007YC14 of Fetal brain of Homo sapiens (human). [CR619603]
-3.60485	NM_001482	L-arginine	Homo sapiens glycine amidinotransferase (L-arginine:glycine amidinotransferase) (c), mRNA [NM_001482]
-3.60082	NM_018650	MARK1	Homo sapiens MAP/microtubule affinity-regulating kinase 1 (MARK1), mRNA [NM_018650]
-3.58768	NM_018099	MLSTD1	Homo sapiens male sterility domain containing 1 (MLSTD1), mRNA [NM_018099]
-3.58496	BC040902		Homo sapiens PRAME family member 2, mRNA (cDNA clone IMAGE:5743999), complete cds. [BC040902]
-3.57233	NM_144595	FLJ30046	Homo sapiens hypothetical protein FLJ30046 (FLJ30046), mRNA [NM_144595]
-3.5675	NM_000633	BCL2	Homo sapiens B-cell CLL/lymphoma 2 (BCL2), nuclear gene encoding mitochondrial protein, transcript variant alpha, mRNA [NM_000633]
-3.55876	NM_020386	HRASLS	Homo sapiens HRAS-like suppressor (HRASLS), mRNA [NM_020386]
-3.5369	AJ002788		Homo sapiens mRNA for protein kinase C beta 1, 3' UTR; fetal brain cDNA ICRFp507K04156. [AJ002788]
-3.5029	NM_006334	OLFM1	Homo sapiens olfactomedin 1 (OLFM1), transcript variant 2, mRNA [NM_006334]
-3.49148	NM_139240	C1orf105	Homo sapiens chromosome 1 open reading frame 105 (C1orf105), mRNA [NM_139240]
-3.46068		Q92618	Z516_HUMAN (Q92618) Zinc finger protein 516, partial (68%) [THC2371650]
-3.45756	NM_020370	GPR84	Homo sapiens G protein-coupled receptor 84 (GPR84), mRNA [NM_020370]
-3.41967	NM_001792	CDH2	Homo sapiens cadherin 2, type 1, N-cadherin (neuronal) (CDH2), mRNA [NM_001792]
-3.4188	NM_181894	GRIA3	Homo sapiens glutamate receptor, ionotrophic, AMPA 3 (GRIA3), transcript variant 3, mRNA [NM_181894]
-3.4118	NM_144586	LYPDC1	Homo sapiens LY6/PLAUR domain containing 1 (LYPDC1), mRNA [NM_144586]
-3.37867	NM_020190	OLFML3	Homo sapiens olfactomedin-like 3 (OLFML3), mRNA [NM_020190]
-3.32913	NM_014880	CD302	Homo sapiens CD302 antigen (CD302), mRNA [NM_014880]
-3.3142		KIAA1493	Homo sapiens mRNA for KIAA1493 protein, partial cds. [AB040926]
-3.30413	NM_145307	PLEKHK1	Homo sapiens pleckstrin homology domain containing, family K member 1 (PLEKHK1), mRNA [NM_145307]
-3.29057	AK094968		Homo sapiens cDNA FLJ37649 fis, clone BRHIP2000534, moderately similar to GAMMA-INTERFERON-INDUCIBLE PROTEIN IFI-16. [AK094968]
-3.25441	NM_181709	LOC144347	Homo sapiens hypothetical protein LOC144347 (LOC144347), mRNA [NM_181709]
-3.25347	AL390129	DKFZp761K0912	Homo sapiens mRNA; cDNA DKFZp761K0912 (from clone DKFZp761K0912). [AL390129]
-3.24867		Q94N11	Q94N11 (Q94N11) Cytochrome oxidase subunit 1 (Fragment), partial (7%) [THC2339347]
-3.24017	NM_053025	MYLK	Homo sapiens myosin, light polypeptide kinase (MYLK), transcript variant 1, mRNA [NM_053025]
-3.23635	XM_498024	CK 18	PREDICTED: Homo sapiens similar to Keratin, type I cytoskeletal 18 (Cytokeratin 18) (K18) (CK 18) (LOC345430), mRNA [XM_498024]
-3.23391	NM_007257	PNMA2	Homo sapiens paraneoplastic antigen MA2 (PNMA2), mRNA [NM_007257]
-3.2324	NM_001178	ARNTL	Homo sapiens aryl hydrocarbon receptor nuclear translocator-like (ARNTL), mRNA [NM_001178]
-3.23225	NM_080647	TBX1	Homo sapiens T-box 1 (TBX1), transcript variant C, mRNA [NM_080647]
-3.21135	NM_018950	HLA-F	Homo sapiens major histocompatibility complex, class I, F (HLA-F), mRNA [NM_018950]
-3.18503	NM_177964	LOC130576	Homo sapiens hypothetical protein LOC130576 (LOC130576), mRNA [NM_177964]
-3.12675	BM989848		UI-H-DI0-ato-k-13-0-UI.s1 NCI_CGAP_DI0 Homo sapiens cDNA clone IMAGE:5862276 3', mRNA sequence [BM989848]
-3.12512	NM_032621	BEX2	Homo sapiens brain expressed X-linked 2 (BEX2), mRNA [NM_032621]
-3.10205	NM_001823	CKB	Homo sapiens creatine kinase, brain (CKB), mRNA [NM_001823]
-3.09956	NM_018728	MYO5C	Homo sapiens myosin VC (MYO5C), mRNA [NM_018728]
-3.08467	NM_006741	PPP1R1A	Homo sapiens protein phosphatase 1, regulatory (inhibitor) subunit 1A (PPP1R1A), mRNA [NM_006741]
-3.06821	NM_001615	ACTG2	Homo sapiens actin, gamma 2, smooth muscle, enteric (ACTG2), mRNA [NM_001615]
-3.06664	NM_020818	KIAA1409	Homo sapiens KIAA1409 (KIAA1409), mRNA [NM_020818]
-3.05695	NM_004801	NRXN1	Homo sapiens neurexin 1 (NRXN1), transcript variant alpha, mRNA [NM_004801]
-3.02974	NM_003619	PRSS12)	Homo sapiens protease, serine, 12 (neurotrypsin, motopsin) (PRSS12), mRNA [NM_003619]
-3.02725	NM_020200	PRTFDC1	Homo sapiens phosphoribosyl transferase domain containing 1 (PRTFDC1), mRNA [NM_020200]
-3.02015	NM_003619	PRSS12	Homo sapiens protease, serine, 12 (neurotrypsin, motopsin) (PRSS12), mRNA [NM_003619]
-2.98476	NM_022144	TNMD	Homo sapiens tenomodulin (TNMD), mRNA [NM_022144]
-2.96732	NM_003220	TFAP2A	Homo sapiens transcription factor AP-2 alpha (activating enhancer binding protein 2 alpha) (TFAP2A), mRNA [NM_003220]
-2.96183	S75105		GRIK2=GluR6 kainate receptor {3' untranslated region, TAA trinucleotide repeats} [human, caudate/putamen, mRNA Partial, 540 nt]. [S75105]
-2.95654	XM_495873	mGluR5	PREDICTED: Homo sapiens similar to Metabotropic glutamate receptor 5 precursor (mGluR5) (LOC440040), mRNA [XM_495873]
-2.95566	NM_003617	RGS5	Homo sapiens regulator of G-protein signalling 5 (RGS5), mRNA [NM_003617]
-2.95146	NM_025237	SOST	Homo sapiens sclerosteosis (SOST), mRNA [NM_025237]
-2.91715	AK124396		Homo sapiens cDNA FLJ42405 fis, clone ASTRO3000474. [AK124396]
-2.90721	NM_022844	MYH11-SM2	Homo sapiens myosin, heavy polypeptide 11, smooth muscle (MYH11), transcript variant SM2, mRNA [NM_022844]
-2.89039	NM_174912	FLJ31204	Homo sapiens hypothetical protein FLJ31204 (FLJ31204), mRNA [NM_174912]
-2.87961	NM_001849	COL6A2	Homo sapiens collagen, type VI, alpha 2 (COL6A2), transcript variant 2C2, mRNA [NM_001849]
-2.87775	NM_007035	KERA	Homo sapiens keratocan (KERA), mRNA [NM_007035]
-2.87394	NM_053001	OSR2	Homo sapiens odd-skipped related 2 (Drosophila) (OSR2), mRNA [NM_053001]
-2.87077	NM_030568	C6orf148	Homo sapiens chromosome 6 open reading frame 148 (C6orf148), mRNA [NM_030568]
-2.86058	NM_030806	C1orf21	Homo sapiens chromosome 1 open reading frame 21 (C1orf21), mRNA [NM_030806]
-2.85105	NM_001992	F2R	Homo sapiens coagulation factor II (thrombin) receptor (F2R), mRNA [NM_001992]
-2.84625	NM_000509	FGG	Homo sapiens fibrinogen gamma chain (FGG), transcript variant gamma-A, mRNA [NM_000509]
-2.84353	NM_016341	PLCE1	Homo sapiens phospholipase C, epsilon 1 (PLCE1), mRNA [NM_016341]
-2.82916	NM_014391	ANKRD1	Homo sapiens ankyrin repeat domain 1 (cardiac muscle) (ANKRD1), mRNA [NM_014391]
-2.81208		KIAA0222	Homo sapiens mRNA for KIAA0222 gene, partial cds. [D86975]
-2.80763	NM_032501	ACAS2L	Homo sapiens acetyl-Coenzyme A synthetase 2 (AMP forming)-like (ACAS2L), nuclear gene encoding mitochondrial protein, mRNA [NM_032501]
-2.80757	NM_005514		Homo sapiens major histocompatibility complex, class I, B (c), mRNA [NM_005514]
-2.80198	AK125162		Homo sapiens cDNA FLJ43172 fis, clone FCBBF3007242. [AK125162]
-2.78474	NM_012334	MYO10	Homo sapiens myosin X (MYO10), mRNA [NM_012334]
-2.78432	NM_000593	TAP1	Homo sapiens transporter 1, ATP-binding cassette, sub-family B (MDR/TAP) (TAP1), mRNA [NM_000593]
-2.74226	NM_015101	GLT25D2	Homo sapiens glycosyltransferase 25 domain containing 2 (GLT25D2), mRNA [NM_015101]
-2.74225	NM_005257	GATA6	Homo sapiens GATA binding protein 6 (GATA6), mRNA [NM_005257]
-2.73746	NM_015480	PVRL3	Homo sapiens poliovirus receptor-related 3 (PVRL3), mRNA [NM_015480]
-2.7359	NM_001338	CXADR	Homo sapiens coxsackie virus and adenovirus receptor (CXADR), mRNA [NM_001338]
-2.72594	NM_005576	LOXL1	Homo sapiens lysyl oxidase-like 1 (LOXL1), mRNA [NM_005576]
-2.72357	NM_000238		Homo sapiens potassium voltage-gated channel, subfamily H (eag-related), member 2 (KCNH2), transcript variant 1, mRNA [NM_000238]
-2.71289	AK021601		Homo sapiens cDNA FLJ11539 fis, clone HEMBA1002748. [AK021601]
-2.71078	NM_014795	ZFHX1B	Homo sapiens zinc finger homeobox 1b (ZFHX1B), mRNA [NM_014795]
-2.70821	NM_007237	SP140	Homo sapiens SP140 nuclear body protein (SP140), transcript variant 1, mRNA [NM_007237]
-2.68591	NM_001386	DPYSL2	Homo sapiens dihydropyrimidinase-like 2 (DPYSL2), mRNA [NM_001386]
-2.66891	NM_000880	IL7	Homo sapiens interleukin 7 (IL7), mRNA [NM_000880]
-2.66528	NM_053279	C8orf13	Homo sapiens chromosome 8 open reading frame 13 (C8orf13), mRNA [NM_053279]
-2.66418	AB058775		Homo sapiens mRNA for KIAA1872 protein, partial cds. [AB058775]
-2.66313	NM_000743	CHRNA3	Homo sapiens cholinergic receptor, nicotinic, alpha polypeptide 3 (CHRNA3), mRNA [NM_000743]
-2.65254	NM_001554	CYR61	Homo sapiens cysteine-rich, angiogenic inducer, 61 (CYR61), mRNA [NM_001554]
-2.64302	NM_006317	BASP1	Homo sapiens brain abundant, membrane attached signal protein 1 (BASP1), mRNA [NM_006317]
-2.63736	NM_005883	APC2	Homo sapiens adenomatosis polyposis coli 2 (APC2), mRNA [NM_005883]
-2.63316	NM_014867	KIAA0711	Homo sapiens KIAA0711 gene product (KIAA0711), mRNA [NM_014867]
-2.63114	NM_025225	ADPN	Homo sapiens adiponutrin (ADPN), mRNA [NM_025225]
-2.62857	CR749274		Homo sapiens mRNA; cDNA DKFZp781M044 (from clone DKFZp781M044). [CR749274]
-2.62323	BC008690		Homo sapiens junctophilin 3, mRNA (cDNA clone IMAGE:3867947), complete cds. [BC008690]
-2.6224	NM_001012334	MDK	Homo sapiens midkine (neurite growth-promoting factor 2) (MDK), transcript variant 1, mRNA [NM_001012334]
-2.61561	NM_005086	SSPN	Homo sapiens sarcospan (Kras oncogene-associated gene) (SSPN), mRNA [NM_005086]
-2.61534	NM_000597	IGFBP2	Homo sapiens insulin-like growth factor binding protein 2, 36kDa (IGFBP2), mRNA [NM_000597]
-2.6069	AK091178	KERATIN	Homo sapiens cDNA FLJ33859 fis, clone CTONG2006223, moderately similar to KERATIN, TYPE II CYTOSKELETAL 8. [AK091178]
-2.58452	NM_018086	FIGN	Homo sapiens fidgetin (FIGN), mRNA [NM_018086]
-2.5816	AA303143	KIAA0222	AA303143 EST13031 Uterus tumor I Homo sapiens cDNA 5' end similar to hypothetical protein KIAA0222, mRNA sequence [AA303143]
-2.57461	NM_015150	RAFTLIN	Homo sapiens raft-linking protein (RAFTLIN), mRNA [NM_015150]
-2.55949	NM_020358	TRIM49	Homo sapiens tripartite motif-containing 49 (TRIM49), mRNA [NM_020358]
-2.55846	NM_022743	SMYD3	Homo sapiens SET and MYND domain containing 3 (SMYD3), mRNA [NM_022743]
-2.54479	NM_001858	COL19A1	Homo sapiens collagen, type XIX, alpha 1 (COL19A1), mRNA [NM_001858]
-2.54044	NM_006206	PDGFRA	Homo sapiens platelet-derived growth factor receptor, alpha polypeptide (PDGFRA), mRNA [NM_006206]
-2.53887	CR613736		full-length cDNA clone CS0DI072YA21 of Placenta Cot 25-normalized of Homo sapiens (human). [CR613736]
-2.53815	NM_033169	B3GALT3	Homo sapiens UDP-Gal:betaGlcNAc beta 1,3-galactosyltransferase, polypeptide 3 (B3GALT3), transcript variant 4, mRNA [NM_033169]
-2.52596	NM_013243	SCG3	Homo sapiens secretogranin III (SCG3), mRNA [NM_013243]
-2.52108	NM_178496		Homo sapiens similar to BcDNA:GH11415 gene product (LOC151963), mRNA [NM_178496]
-2.51607	NM_080473	GATA5	Homo sapiens GATA binding protein 5 (GATA5), mRNA [NM_080473]
-2.50229	NM_002775	PRSS11	Homo sapiens protease, serine, 11 (IGF binding) (PRSS11), mRNA [NM_002775]
-2.50095	NM_015881	DKK3	Homo sapiens dickkopf homolog 3 (Xenopus laevis) (DKK3), transcript variant 1, mRNA [NM_015881]
-2.48812	NM_178557	FLJ37478	Homo sapiens hypothetical protein FLJ37478 (FLJ37478), mRNA [NM_178557]
-2.48515	NM_017459	MFAP2	Homo sapiens microfibrillar-associated protein 2 (MFAP2), transcript variant 1, mRNA [NM_017459]
-2.48237	NM_000364	TNNT2	Homo sapiens troponin T2, cardiac (TNNT2), transcript variant 1, mRNA [NM_000364]
-2.4812	NM_022121	PERP	Homo sapiens PERP, TP53 apoptosis effector (PERP), mRNA [NM_022121]
-2.47738	NM_017549	EPDR1	Homo sapiens ependymin related protein 1 (zebrafish) (EPDR1), mRNA [NM_017549]
-2.47502	BF575617		602133014F1 NIH_MGC_81 Homo sapiens cDNA clone IMAGE:4288251 5', mRNA sequence [BF575617]
-2.47426	NM_152346	SLC43A2	Homo sapiens solute carrier family 43, member 2 (SLC43A2), mRNA [NM_152346]
-2.45441	NM_018896	CACNA1G	Homo sapiens calcium channel, voltage-dependent, alpha 1G subunit (CACNA1G), transcript variant 1, mRNA [NM_018896]
-2.45129	AK021694		Homo sapiens cDNA FLJ11632 fis, clone HEMBA1004272. [AK021694]
-2.4504	NM_130782	RGS18	Homo sapiens regulator of G-protein signalling 18 (RGS18), mRNA [NM_130782]
-2.44709	NM_144974	FLJ31846	Homo sapiens hypothetical protein FLJ31846 (FLJ31846), mRNA [NM_144974]
-2.44204	NM_021083	XK	Homo sapiens Kell blood group precursor (McLeod phenotype) (XK), mRNA [NM_021083]
-2.4418	NM_153184	IGSF4D	Homo sapiens immunoglobulin superfamily, member 4D (IGSF4D), mRNA [NM_153184]
-2.43646	AB002438		Homo sapiens mRNA from chromosome 5q21-22, clone:FBR89. [AB002438]
-2.41815	NM_001702	BAI1	Homo sapiens brain-specific angiogenesis inhibitor 1 (BAI1), mRNA [NM_001702]
-2.41706	NM_016135	ETV7	Homo sapiens ets variant gene 7 (TEL2 oncogene) (ETV7), mRNA [NM_016135]
-2.408	NM_198399	ARPP-21	Homo sapiens cyclic AMP-regulated phosphoprotein, 21 kD (ARPP-21), transcript variant 2, mRNA [NM_198399]
-2.40565	NM_004289	NFE2L3	Homo sapiens nuclear factor (erythroid-derived 2)-like 3 (NFE2L3), mRNA [NM_004289]
-2.38591	NM_024769	ASAM	Homo sapiens adipocyte-specific adhesion molecule (ASAM), mRNA [NM_024769]
-2.38143	NM_001014811	ME3	Homo sapiens malic enzyme 3, NADP(+)-dependent, mitochondrial (ME3), nuclear gene encoding mitochondrial protein, transcript variant 2, mRNA [NM_001014811]
-2.34017	CR749274		Homo sapiens mRNA; cDNA DKFZp781M044 (from clone DKFZp781M044). [CR749274]
-2.32867	AK091315		Homo sapiens cDNA FLJ33996 fis, clone DFNES2008881. [AK091315]
-2.32154	NM_018286	FLJ10970	Homo sapiens hypothetical protein FLJ10970 (FLJ10970), mRNA [NM_018286]
-2.31962	AW276332		AW276332 xr11b10.x1 NCI_CGAP_Lu28 Homo sapiens cDNA clone IMAGE:2759803 3' similar to SW:LUM_HUMAN P51884 LUMICAN PRECURSOR ;, mRNA sequence [AW276332]
-2.31725	BC004219		Homo sapiens cDNA clone IMAGE:3354271, complete cds. [BC004219]
-2.31098	NM_016651	DACT1	Homo sapiens dapper, antagonist of beta-catenin, homolog 1 (Xenopus laevis) (DACT1), mRNA [NM_016651]
-2.30938	NM_207334	FAM43B	Homo sapiens family with sequence similarity 43, member B (FAM43B), mRNA [NM_207334]
-2.2981	NM_203411	LOC92162	Homo sapiens similar to RIKEN cDNA 2600017H02 (LOC92162), mRNA [NM_203411]
-2.2874	NM_004443	EPHB3	Homo sapiens EPH receptor B3 (EPHB3), mRNA [NM_004443]
-2.28295	NM_018092	NETO2	Homo sapiens neuropilin (NRP) and tolloid (TLL)-like 2 (NETO2), mRNA [NM_018092]
-2.28295	CR594843		full-length cDNA clone CS0DI061YF16 of Placenta Cot 25-normalized of Homo sapiens (human). [CR594843]
-2.2621	NM_020768	KCTD16)	Homo sapiens potassium channel tetramerisation domain containing 16 (KCTD16), mRNA [NM_020768]
-2.25873	NM_002054	GCG	Homo sapiens glucagon (GCG), mRNA [NM_002054]
-2.25811	NM_002959	SORT1	Homo sapiens sortilin 1 (SORT1), mRNA [NM_002959]
-2.25584	NM_170735	BDNF	Homo sapiens brain-derived neurotrophic factor (BDNF), transcript variant 1, mRNA [NM_170735]
-2.24982	NM_001458	FLNC	Homo sapiens filamin C, gamma (actin binding protein 280) (FLNC), mRNA [NM_001458]
-2.24967	NM_000582	SPP1	Homo sapiens secreted phosphoprotein 1 (osteopontin, bone sialoprotein I, early T-lymphocyte activation 1) (SPP1), mRNA [NM_000582]
-2.24001	BX111592		BX111592 Soares_testis_NHT Homo sapiens cDNA clone IMAGp998D162621, mRNA sequence [BX111592]
-2.23698	NM_022475	HHIP	Homo sapiens hedgehog interacting protein (HHIP), mRNA [NM_022475]
-2.23443	NM_020204	LHX9	Homo sapiens LIM homeobox 9 (LHX9), transcript variant 1, mRNA [NM_020204]
-2.23268	NM_173851	SLC30A8	Homo sapiens solute carrier family 30 (zinc transporter), member 8 (SLC30A8), mRNA [NM_173851]
-2.22646	NM_004354	CCNG2	Homo sapiens cyclin G2 (CCNG2), mRNA [NM_004354]
-2.21153	NM_024826	FLJ21159	Homo sapiens hypothetical protein FLJ21159 (FLJ21159), mRNA [NM_024826]
-2.20831	NM_031920	ARG99	Homo sapiens ARG99 protein (ARG99), transcript variant 1, mRNA [NM_031920]
-2.20087	NM_032866	CGNL1	Homo sapiens cingulin-like 1 (CGNL1), mRNA [NM_032866]
-2.19492	NM_020404	CD248	Homo sapiens CD248 antigen, endosialin (CD248), mRNA [NM_020404]
-2.18825	NM_152330	FRMD6	Homo sapiens FERM domain containing 6 (FRMD6), mRNA [NM_152330]
-2.17907	NM_005514	HLA-B	Homo sapiens major histocompatibility complex, class I, B (HLA-B), mRNA [NM_005514]
-2.168	AK055625	HSYRA2001105	Homo sapiens cDNA FLJ31063 fis, clone HSYRA2001105. [AK055625]
-2.16487	NM_004816	C9orf61	Homo sapiens chromosome 9 open reading frame 61 (C9orf61), mRNA [NM_004816]
-2.15756	NM_031419	NFKBIZ	Homo sapiens nuclear factor of kappa light polypeptide gene enhancer in B-cells inhibitor, zeta (NFKBIZ), transcript variant 1, mRNA [NM_031419]
-2.15636	NM_002116	HLA-A	Homo sapiens major histocompatibility complex, class I, A (HLA-A), mRNA [NM_002116]
-2.15575	NM_153267	MAMDC2	Homo sapiens MAM domain containing 2 (MAMDC2), mRNA [NM_153267]
-2.15004	NM_002474	MYH11-SM1	Homo sapiens myosin, heavy polypeptide 11, smooth muscle (MYH11), transcript variant SM1, mRNA [NM_002474]
-2.13824	NM_001421	ELF4	Homo sapiens E74-like factor 4 (ets domain transcription factor) (ELF4), mRNA [NM_001421]
-2.13781	NM_012329	MMD	Homo sapiens monocyte to macrophage differentiation-associated (MMD), mRNA [NM_012329]
-2.13449	NM_022350	LRAP	Homo sapiens leukocyte-derived arginine aminopeptidase (LRAP), mRNA [NM_022350]
-2.12108	CR608347		full-length cDNA clone CS0DG002YJ10 of B cells (Ramos cell line) of Homo sapiens (human). [CR608347]
-2.12091	NM_006504	PTPRE	Homo sapiens protein tyrosine phosphatase, receptor type, E (PTPRE), transcript variant 1, mRNA [NM_006504]
-2.11661	NM_182760	SUMF1	Homo sapiens sulfatase modifying factor 1 (SUMF1), mRNA [NM_182760]
-2.11193	NR_001434	HLA-H	Homo sapiens major histocompatibility complex, class I, H (pseudogene) (HLA-H) on chromosome 6 [NR_001434]
-2.10851	NM_014452	TNFRSF21	Homo sapiens tumor necrosis factor receptor superfamily, member 21 (TNFRSF21), mRNA [NM_014452]
-2.09642	NM_018291	FLJ10986	Homo sapiens hypothetical protein FLJ10986 (FLJ10986), mRNA [NM_018291]
-2.09498	NM_018309	FLJ11046	Homo sapiens hypothetical protein FLJ11046 (FLJ11046), mRNA [NM_018309]
-2.09087	NM_001851	COL9A1	Homo sapiens collagen, type IX, alpha 1 (COL9A1), transcript variant 1, mRNA [NM_001851]
-2.08955	AF086052		Homo sapiens full length insert cDNA clone YY74A12. [AF086052]
-2.07948	NM_002609	PDGFRB	Homo sapiens platelet-derived growth factor receptor, beta polypeptide (PDGFRB), mRNA [NM_002609]
-2.07031	M21963	HLA-Cx52	Human (clone pC68) MHC class I HLA-Cx52 mRNA, 3' end cds. [M21963]
-2.06866	NM_006163	NFE2	Homo sapiens nuclear factor (erythroid-derived 2), 45kDa (NFE2), mRNA [NM_006163]
-2.06832	BC089454		Homo sapiens cDNA clone MGC:105145 IMAGE:30563285, complete cds. [BC089454]
-2.06615	NM_178232	HAPLN3	Homo sapiens hyaluronan and proteoglycan link protein 3 (HAPLN3), mRNA [NM_178232]
-2.06615	NM_005397	PODXL	Homo sapiens podocalyxin-like (PODXL), transcript variant 2, mRNA [NM_005397]
-2.06207	NM_002273	KRT8	Homo sapiens keratin 8 (KRT8), mRNA [NM_002273]
-2.05896	NM_003335	UBE1L	Homo sapiens ubiquitin-activating enzyme E1-like (UBE1L), mRNA [NM_003335]
-2.05815	AK027414		Homo sapiens cDNA FLJ14508 fis, clone NT2RM1000421, weakly similar to RIBONUCLEASE INHIBITOR. [AK027414]
-2.05213	NM_032995	ARHGEF4	Homo sapiens Rho guanine nucleotide exchange factor (GEF) 4 (ARHGEF4), transcript variant 2, mRNA [NM_032995]
-2.04428	BC031618		Homo sapiens chromosome 10 open reading frame 30, mRNA (cDNA clone MGC:35247 IMAGE:5172600), complete cds. [BC031618]
-2.03192	BC060766	MGC:71510	Homo sapiens solute carrier family 2 (facilitated glucose transporter), member 14, mRNA (cDNA clone MGC:71510 IMAGE:5297510), complete cds. [BC060766]
-2.02941	NM_017523	BIRC4BP	Homo sapiens XIAP associated factor-1 (BIRC4BP), transcript variant 1, mRNA [NM_017523]
-2.02669	NM_024869	GRRP1	Homo sapiens glycine/arginine rich protein 1 (GRRP1), mRNA [NM_024869]
-2.01534	NM_032932	RAB11FIP4	Homo sapiens RAB11 family interacting protein 4 (class II) (RAB11FIP4), mRNA [NM_032932]
-2.00603	NM_153756	FNDC5	Homo sapiens fibronectin type III domain containing 5 (FNDC5), mRNA [NM_153756]
-2.00216	NM_002273	KRT8	Homo sapiens keratin 8 (KRT8), mRNA [NM_002273]
-1.99947	NM_003641	IFITM1	Homo sapiens interferon induced transmembrane protein 1 (9-27) (IFITM1), mRNA [NM_003641]
-1.98538	NM_000687	AHCY	Homo sapiens S-adenosylhomocysteine hydrolase (AHCY), mRNA [NM_000687]
-1.97525	NM_030582	COL18A1	Homo sapiens collagen, type XVIII, alpha 1 (COL18A1), transcript variant 1, mRNA [NM_030582]
-1.97494	NM_022486	SUSD1	Homo sapiens sushi domain containing 1 (SUSD1), mRNA [NM_022486]
-1.96352	AB208934	plexin C1	Homo sapiens mRNA for plexin C1 variant protein. [AB208934]
-1.95942	NM_139354	MATK	Homo sapiens megakaryocyte-associated tyrosine kinase (MATK), transcript variant 3, mRNA [NM_139354]
-1.95707	NM_000857	GUCY1B3	Homo sapiens guanylate cyclase 1, soluble, beta 3 (GUCY1B3), mRNA [NM_000857]
-1.95486	NM_006982	CART1	Homo sapiens cartilage paired-class homeoprotein 1 (CART1), mRNA [NM_006982]
-1.95414	AK021664		Homo sapiens cDNA FLJ11602 fis, clone HEMBA1003908. [AK021664]
-1.95353	NM_018092	NETO2	Homo sapiens neuropilin (NRP) and tolloid (TLL)-like 2 (NETO2), mRNA [NM_018092]
-1.94405	NM_006526	ZNF217	Homo sapiens zinc finger protein 217 (ZNF217), mRNA [NM_006526]
-1.9335	AK021804		Homo sapiens cDNA FLJ11742 fis, clone HEMBA1005508. [AK021804]
-1.93293	NM_004977	KCNC3	Homo sapiens potassium voltage-gated channel, Shaw-related subfamily, member 3 (KCNC3), mRNA [NM_004977]
-1.92742	NM_021223	MYL7	Homo sapiens myosin, light polypeptide 7, regulatory (MYL7), mRNA [NM_021223]
-1.92493	NM_013364	PNMA3	Homo sapiens paraneoplastic antigen MA3 (PNMA3), mRNA [NM_013364]
-1.92153	NM_032727	INA	Homo sapiens internexin neuronal intermediate filament protein, alpha (INA), mRNA [NM_032727]
-1.91588	NM_001753	CAV1	Homo sapiens caveolin 1, caveolae protein, 22kDa (CAV1), mRNA [NM_001753]
-1.91551	NM_033138	CALD1	Homo sapiens caldesmon 1 (CALD1), transcript variant 1, mRNA [NM_033138]
-1.91263	NM_022740	HIPK2	Homo sapiens homeodomain interacting protein kinase 2 (HIPK2), mRNA [NM_022740]
-1.91241	NM_138453	RAB3C	Homo sapiens RAB3C, member RAS oncogene family (RAB3C), mRNA [NM_138453]
-1.91241	NM_002544	OMG	Homo sapiens oligodendrocyte myelin glycoprotein (OMG), mRNA [NM_002544]
-1.91047	CR603982		full-length cDNA clone CS0DF021YL03 of Fetal brain of Homo sapiens (human). [CR603982]
-1.90545	NM_006187	OAS3	Homo sapiens 2'-5'-oligoadenylate synthetase 3, 100kDa (OAS3), mRNA [NM_006187]
-1.8937	NM_006084	ISGF3G	Homo sapiens interferon-stimulated transcription factor 3, gamma 48kDa (ISGF3G), mRNA [NM_006084]
-1.89276	NM_021615	CHST6	Homo sapiens carbohydrate (N-acetylglucosamine 6-O) sulfotransferase 6 (CHST6), mRNA [NM_021615]
-1.89274	NM_001006667	TAC3	Homo sapiens tachykinin 3 (neuromedin K, neurokinin beta) (TAC3), mRNA [NM_001006667]
-1.88335			full-length cDNA clone CS0DB009YI22 of Neuroblastoma Cot 10-normalized of Homo sapiens (human). [CR607939]
-1.87953	NM_005596	NFIB	Homo sapiens nuclear factor I/B (NFIB), mRNA [NM_005596]
-1.86974	NM_024114	TRIM48	Homo sapiens tripartite motif-containing 48 (TRIM48), mRNA [NM_024114]
-1.85393	BX096603		BX096603 Soares_testis_NHT Homo sapiens cDNA clone IMAGp998H151782, mRNA sequence [BX096603]
-1.85218	NM_002117	HLA-C	Homo sapiens major histocompatibility complex, class I, C (HLA-C), mRNA [NM_002117]
-1.84394			Homo sapiens leucine rich repeat containing 35, mRNA (cDNA clone IMAGE:3913004). [BC020501]
-1.84098	NM_194317	MGC52057	Homo sapiens hypothetical protein MGC52057 (MGC52057), mRNA [NM_194317]
-1.83742	NM_207371	FLJ45187	Homo sapiens FLJ45187 protein (FLJ45187), mRNA [NM_207371]
-1.81331	NM_001731	BTG1	Homo sapiens B-cell translocation gene 1, anti-proliferative (BTG1), mRNA [NM_001731]
-1.81293	NM_005544	IRS1	Homo sapiens insulin receptor substrate 1 (IRS1), mRNA [NM_005544]
-1.81013		MEF3L1	Homo sapiens MEF3L1 mRNA for MEF3 like 1, complete cds. [AB049150]
-1.80319	AK095791		Homo sapiens cDNA FLJ38472 fis, clone FEBRA2022148. [AK095791]
-1.80003	NM_002127	HLA-G	Homo sapiens HLA-G histocompatibility antigen, class I, G (HLA-G), mRNA [NM_002127]
-1.79639	NM_145054	wdr16	Homo sapiens hypothetical protein LOC146845 (wdr16), mRNA [NM_145054]
-1.79374	NM_005110	GFPT2	Homo sapiens glutamine-fructose-6-phosphate transaminase 2 (GFPT2), mRNA [NM_005110]
-1.79051	NM_001010919	LOC441168	Homo sapiens hypothetical protein LOC441168 (LOC441168), mRNA [NM_001010919]
-1.78841	NM_003781	B3GALT3	Homo sapiens UDP-Gal:betaGlcNAc beta 1,3-galactosyltransferase, polypeptide 3 (B3GALT3), transcript variant 1, mRNA [NM_003781]
-1.78711	NM_004496	FOXA1	Homo sapiens forkhead box A1 (FOXA1), mRNA [NM_004496]
-1.77778	NM_003862	FGF18	Homo sapiens fibroblast growth factor 18 (FGF18), transcript variant 1, mRNA [NM_003862]
-1.77771	NM_006158	NEFL	Homo sapiens neurofilament, light polypeptide 68kDa (NEFL), mRNA [NM_006158]
-1.76754	NM_014485	PGDS	Homo sapiens prostaglandin D2 synthase, hematopoietic (PGDS), mRNA [NM_014485]
-1.75951	NM_006291	TNFAIP2	Homo sapiens tumor necrosis factor, alpha-induced protein 2 (TNFAIP2), mRNA [NM_006291]
-1.74954	CR620567		full-length cDNA clone CS0DH007YA24 of T cells (Jurkat cell line) of Homo sapiens (human). [CR620567]
-1.74698	NM_002579	PALM	Homo sapiens paralemmin (PALM), mRNA [NM_002579]
-1.74676	NM_001823	CKB	Homo sapiens creatine kinase, brain (CKB), mRNA [NM_001823]
-1.7463	NM_138409	C6orf117	Homo sapiens chromosome 6 open reading frame 117 (C6orf117), mRNA [NM_138409]
-1.74543	NM_152751	C10orf30	Homo sapiens chromosome 10 open reading frame 30 (C10orf30), mRNA [NM_152751]
-1.74159	NM_003012	SFRP1	Homo sapiens secreted frizzled-related protein 1 (SFRP1), mRNA [NM_003012]
-1.73749	NM_002648	PIM1	Homo sapiens pim-1 oncogene (PIM1), mRNA [NM_002648]
-1.72687	NM_024572	GALNT14	Homo sapiens UDP-N-acetyl-alpha-D-galactosamine:polypeptide N-acetylgalactosaminyltransferase 14 (GalNAc-T14) (GALNT14), mRNA [NM_024572]
-1.70056	AK124806		Homo sapiens cDNA FLJ42816 fis, clone BRCAN2014881. [AK124806]
-1.67892	NM_007226	NXPH2	Homo sapiens neurexophilin 2 (NXPH2), mRNA [NM_007226]
-1.67167	NM_002178	IGFBP6	Homo sapiens insulin-like growth factor binding protein 6 (IGFBP6), mRNA [NM_002178]
-1.66801	NM_021149	COTL1	Homo sapiens coactosin-like 1 (Dictyostelium) (COTL1), mRNA [NM_021149]
-1.661	NM_152754	SEMA3D	Homo sapiens sema domain, immunoglobulin domain (Ig), short basic domain, secreted, (semaphorin) 3D (SEMA3D), mRNA [NM_152754]
-1.6602	NM_032334	MGC14595	Homo sapiens hypothetical protein MGC14595 (MGC14595), mRNA [NM_032334]
-1.64931	AB075837	KIAA1957	Homo sapiens mRNA for KIAA1957 protein. [AB075837]
-1.63823	NM_003246	THBS1	Homo sapiens thrombospondin 1 (THBS1), mRNA [NM_003246]
-1.60349	NM_152509	FLJ31568	Homo sapiens hypothetical protein FLJ31568 (FLJ31568), mRNA [NM_152509]
-1.59836	NM_002462	MX1	Homo sapiens myxovirus (influenza virus) resistance 1, interferon-inducible protein p78 (mouse) (MX1), mRNA [NM_002462]
-1.55585	NM_020789	IGSF9	Homo sapiens immunoglobulin superfamily, member 9 (IGSF9), mRNA [NM_020789]
